# Supplementary material for: Utility of Whole-Genome Sequencing of Escherichia coli O157 for Outbreak Detection and Epidemiological Surveillance
Source: J Clin Microbiol. 2015 Oct 16;53(11):3565–73. doi: 10.1128/JCM.01066-15 (PMC4609728; doi:10.1128/JCM.01066-15)
Supplement: Supplemental material [file JCM.01066-15_zjm999094590sd2.xls]

## Sheet: Sheet1
Table S1. Isolate information and full set of genotypic and phenotypic results.
Isolate ID a	DATEb	Patient Age	SNP Type	MLVA Type	Phage Typec	MLSTd	LSPA-6	vtx subtype	Travel	Sub-lineage	Clade 8 SNP	Coveragee	N50 (>1000)	Virulence Genesf	ASTg	ResFinder profileh	Clinicali
XH25052C	2011-09-26	54	S77	M76	RDNC	76	II	2a		SF		102	145433	astA,cdtB,eae,ehxA,espA,espB,espJ,etpD,gad,iss,nleA,nleB,nleC,prfB,tir			D,BD
XH20443W	2010-05-14	64	S58	M57	8	84	I/II	2c	Turkey	B-GUD+		28.9978	103547	astA,eae,ehxA,espA,espB,espF,espJ,etpD,gad,iha,iss,nleA,nleB,prfB,tccP,tir,toxB			D
XH24967A	2011-09-19	52	S76	M75	14	84	II	2c	Turkey, Switzerland, France	B-GUD+		44.5007	106255	astA,eae,ehxA,espA,espB,espF,espJ,etpD,gad,iha,iss,katP,nleA,nleB,nleC,prfB,tccP,tir,toxB			D
XH16200L	2008-10-14	36	S36	M36	4	84	II	2c	Egypt	B-GUD+		45.1158	113147	astA,eae,ehxA,espA,espB,espF,espJ,etpD,gad,iha,iss,nleA,nleB,nleC,prfB,tccP,tir,toxB			D
XH15246F	2008-07-14	39	S27	M27	34	24	II	2c	Tanzania	IIa		41.2446	129054	astA,eae,ehxA,espA,espB,espF,espJ,espP,etpD,gad,iha,iss,katP,nleA,nleB,nleC,prfB,tccP,tir,toxB			D,BD
XH11785R	2007-06-04	62	S2	M2	49	24	II	2c		IIa		63.7627	171290	astA,eae,ehxA,espA,espB,espF,espJ,espP,etpD,gad,iha,iss,katP,nleA,nleB,nleC,prfB,tccP,tir,toxB			D
XH23606J	2011-05-10	2	S72	M71	54	24	II	2c	Egypt	IIa		54.3958	148677	astA,eae,ehxA,espA,espB,espF,espJ,espP,etpD,gad,iha,iss,katP,nleA,nleB,nleC,prfB,tccP,tir,toxB			D,BD
XH14653V	2008-05-19	67	S22	M22	RDNC	24	II	2c		IIa		36.8126	179182	astA,eae,ehxA,espA,espB,espF,espJ,espP,etpD,gad,iha,iss,katP,nleA,nleB,nleC,prfB,tccP,tir,toxB			D
XH12060Z	2007-07-06	11	S7	M7	34	24	II	2c		IIa		43.7771	122457	astA,eae,ehxA,espA,espB,espF,espJ,espP,etpD,gad,iha,iss,katP,nleA,nleB,nleC,prfB,tccP,tir,toxB			D
XH11979M	2007-07-02	43	S7	M7	34	24	II	2c		IIa		73.2887	148718	astA,eae,ehxA,espA,espB,espF,espJ,espP,etpD,gad,iha,iss,katP,nleA,nleB,nleC,prfB,tccP,tir,toxB			D,H
XH16159S	2008-10-09	49	S35	M35	54	24uidA4_419c>a	II	2c	Turkey	IIa		54.5405	192718	astA,eae,ehxA,espA,espB,espF,espJ,espP,etpD,gad,iha,iss,katP,nleA,nleB,nleC,prfB,tccP,tir,toxB			D,BD
XH18908N	2009-10-14	32	S54	M22	34	24uidA4_419c>a	II	2c	Turkey	IIa		64.0557	89698	astA,eae,ehxA,espA,espB,espF,espJ,espP,etpD,gad,iha,iss,katP,nleA,nleB,nleC,prfB,tccP,tir,toxB			D
XH16247Q	2008-10-20	43	S37	M37	34	24uidA4_419c>a	II	2c	Egypt	IIa		29.3777	142230	astA,cba<85,eae,ehxA,espA,espB,espF,espJ,espP,etpD,gad,iha,iss,katP,nleA,nleB,nleC,prfB,tccP,tir,toxB			D
XH22980K	2011-02-21	82	S70	M69	4	24mutS11_27g>a	I/II	2c		IIb		32.8509	97767	astA,eae,ehxA,espA,espB,espF,espJ,espP,etpD,gad,iha,iss,katP,nleA,nleB,nleC,prfB,tccP,tir,toxB			D,BD,H
XH14120C	2008-03-10	32	S18	M18	50	24cyaA1_408c>t,mutS11_27g>a	I/II	2a,2c	Spain	IIb		29.9385	109772	astA,eae,ehxA,espA,espB,espF,espJ,espP,etpD,gad,iss,katP,nleA,nleB,nleC,prfB,tccP,tir,toxB			D
XH19260K	2009-11-25	1	S56	M55	21/28	24mutS11_27g>a	I/II	2c		IIb		50.5789	164346	astA,eae,ehxA,espA,espB,espF,espJ,espP<85,etpD,gad,iha,iss,katP,nleA,nleB,nleC,prfB,tccP,tir,toxB			D,H
XH15379N	2008-07-25	48	S28	M28	4	24mtlD11_379g>t,mutS11_27g>a	I/II	1a	Mediterranean Cruise	IIb		49.4573	146856	astA,eae,ehxA,espA,espB,espF,espJ,espP,etpD,gad,iha,iss,katP,nleA,nleB,nleC,prfB,tccP,tir,toxB			D
XH23461T	2011-04-18	47	S71	M70	1	24mutS11_27g>a	I/II	1a, 2c	Australia	IIb		31.9465	82198	astA,eae,ehxA,espA,espB,espF,espJ,espP,etpD,gad,iha,iss,katP,nleA,nleB,nleC,prfB,tccP,tir,toxB	AMP,SMX,STR	blaTEM-1C,sul2,strA,strB	D,BD,H
XH22819M	2011-02-03	50	S69	M68	8	118	I/II	1a, 2c	Morocco	IIc		69.5731	147423	astA,eae,ehxA,espA,espB,espF,espJ,espP,etpD,gad,iha,iss,katP,nleA,nleB,nleC,prfB,tccP,tir,toxB	AMP,CHL,SMX,STR,TET	strA,strB,blaTEM-1B,catA1,sul2,tetA	D,BD,H
XH26563A	2012-03-14	53	S81	M80	RDNC	118	I/II	1a		IIc		25.8683	108115	astA,eae,ehxA,espA,espB,espF,espJ,espP,etpD,gad,iha,iss,katP,nleA,nleB,nleC,prfB,tccP,tir,toxB	AMP,KAN,SMX,STR,SXT,TET,TMP	blaTEM-1B,sul2,strA,strB,aph(3')-Ia,tetA,dfrA8	D,BD
XH12609D	2007-09-10	70	S11	M11	8	118	I/II	1a, 2c		IIc		37.6266	119544	astA,eae,ehxA,espA,espB,espF,espJ,espP,etpD,gad,iha,iss,katP,nleA,nleB,nleC,prfB,tccP,tir,toxB	AMP,KAN,SMX,STR,SXT,TET,TMP	blaTEM-1B,aph(3')-Ia,sul2,strA,strB,tetA,dfrA8	D,BD
XH16351T	2008-11-03	31	S38	M38	8	118	I/II	1a, 2c		IIc		30.246	131809	astA,eae,ehxA,espA,espB,espF,espJ,espP,etpD,gad,iha,iss,katP,nleA,nleB,nleC,prfB,tccP,tir,toxB	SMX,STR	sul2,strA,strB	D,BD
XH11753S	2007-05-30	27	S1	M1	8	118	I/II	1a, 2c		IIc		105.617	147795	astA,eae,ehxA,espA,espB,espF,espJ,espP,etpD,gad,iha,iss,katP,nleA,nleB,nleC,prfB,tccP,tir,toxB	SMX,STR	sul2,strA,strB	D,BD
XH11868D	2007-06-19	13	S4	M4	8	118clpX1_518c>t	I/II	1a, 2c	Turkey	IIc		39.508	111905	astA,eae,ehxA,espA,espB,espF,espJ,espP,etpD,gad,iha,iss,katP,nleA,nleB,nleC,prfB,tccP,tir,toxB			D,BD
XH12059K	2007-07-06	79	S6	M6	8	118	I/II	1a, 2c		IIc		39.0738	104501	astA,eae,ehxA,espA,espB,espF,espJ,espP,etpD,gad,iha,iss,katP,nleA,nleB,nleC,prfB,tccP,tir,toxB	SMX,STR	sul2,strA,strB	D,BD,H
XH11963F	2007-06-28	20	S6	M6	8	118	I/II	1a, 2c		IIc		81.4598	80133	astA,eae,ehxA,espA,espB,espF,espJ,espP,etpD,gad,iha,iss,katP,nleA,nleB,nleC,prfB,tccP,tir,toxB	SMX,STR	sul2,strA,strB	D,BD
XH17837K	2009-06-08	76	S43	M44	8	118	I/II	1a, 2c	Croatia	IIc		34.6	93978	astA,eae,ehxA,espA,espB,espF,espJ,espP,etpD,gad,iha,iss,katP,nleA,nleB,nleC,prfB,tccP,tir,toxB			D
XH12824Y	2007-10-09	64	S12	M12	8	118	I/II	1a, 2c	Portugal	IIc		36	69451	astA,eae,ehxA,espA,espB,espF,espJ,espP,etpD,gad,iha,iss,katP,nleA,nleB,nleC,prfB,tccP,tir,toxB			D
XH12350D	2007-08-15	8	S10	M10	8	118	I/II	1a, 2c	Spain	IIc		30.8611	111353	astA,eae,ehxA,espA,espB,espF,espJ,espP,etpD,gad,iha,iss,katP,nleA,nleB,nleC,prfB,tccP,tir,toxB			D
XH20546H	2010-05-29	55	S61	M60	8	118	I/II	1a, 2c		IIc		41.4436	144009	astA,eae,ehxA,espA,espB,espF,espJ,espP,etpD,gad,iha,iss,katP,nleA,nleB,nleC,prfB,tccP,tir,toxB			D
XH20362W	2010-05-06	58	S57	M56	8	118	I/II	1a, 2c		IIc		45.17	121173	astA,eae,ehxA,espA,espB,espF,espJ,espP,etpD,gad,iha,iss,katP,nleA,nleB,nleC,prfB,tccP,tir,toxB			D
XH22689J	2011-01-21	72	S68	M67	8	118	I/II	1a, 2c		IIc		40.2315	106131	astA,eae,ehxA,espA,espB,espF,espJ,espP,etpD,gad,iha,iss,katP,nleA,nleB,nleC,prfB,tccP,tir,toxB			D,BD,H
XH22756K	2011-01-28	2	S68	M67	8	118	I/II	1a, 2c		IIc		50.9949	91147	astA,eae,ehxA,espA,espB,espF,espJ,espP,etpD,gad,iha,iss,katP,nleA,nleB,nleC,prfB,tccP,tir,toxB			D
XH23078Y	2011-03-01	34	S68	M67	8	118	I/II	1a, 2c		IIc		47.1961	99131	astA,eae,ehxA,espA,espB,espF,espJ,espP,etpD,gad,iha,iss,katP,nleA,nleB,nleC,prfB,tccP,tir,toxB			D,BD
XH24056G	2011-06-22	45	S68	M67	8	118	I/II	1a, 2c		IIc		44.754	147741	astA,eae,ehxA,espA,espB,espF,espJ,espP,etpD,gad,iha,iss,katP,nleA,nleB,nleC,prfB,tccP,tir,toxB			D
XH22659L	2011-01-17	37	S68	M67	8	118	I/II	1a, 2c		IIc		40.0687	126133	astA,eae,ehxA,espA,espB,espF,espJ,espP,etpD,gad,iha,iss,katP,nleA,nleB,nleC,prfB,tccP,tir,toxB			D,BD
XH23707C	2011-05-20	48	S68	M67	8	118	I/II	1a, 2c		IIc		34.6961	86418	astA,eae,ehxA,espA,espB,espF,espJ,espP,etpD,gad,iha,iss,katP,nleA,nleB,nleC,prfB,tccP,tir,toxB			D,BD,H
XH25862Z	2011-12-22	16	S68	M67	8	118	I/II	1a, 2c		IIc		28.9616	116020	astA,eae,ehxA,espA,espB,espF,espJ,espP,etpD,gad,iha,iss,katP,nleA,nleB,nleC,prfB,tccP,tir,toxB			D,BD
XH23236C	2011-03-21	29	S68	M67	8	118	I/II	1a, 2c		IIc		53.1114	92733	astA,eae,ehxA,espA,espB,espF<85,espJ,espP,etpD,gad,iha,iss,katP,nleA,nleB,nleC,prfB,tccP,tir,toxB			D,BD,H
XH24813J	2011-09-05	14	S68	M67	8	118	I/II	1a, 2c		IIc		46.1469	99274	astA,eae,ehxA,espA,espB,espF,espJ,espP,etpD,gad,iha,iss,katP,nleA,nleB,nleC,prfB,tccP,tir,toxB			D,BD
XH22688M	2011-01-20	14	S68	M67	8	118	I/II	1a, 2c		IIc		48.788	118146	astA,eae,ehxA,espA,espB,espF,espJ,espP,etpD,gad,iha,iss,katP,nleA,nleB,nleC,prfB,tccP,tir,toxB			D
XH14850N	2008-06-12	23	S25	M25	4	24	I/II	2a	USA	I/II	Clade 8	34.1896	133497	astA,eae,ehxA,espA,espB,espF,espJ,espP,etpD,gad,iha,iss,katP,nleA,nleB,nleC,prfB,tccP,tir,toxB	TET	tet(A)	D,BD
XH22433Y	2010-12-20	26	S67	M66	4	24	I/II	2a	Austria	I/II	Clade 8	64.8155	104010	astA,eae,ehxA,espA,espB,espF,espJ,espP,etpD,gad,iha,iss,katP,nleA,nleB,nleC,prfB,tccP,tir,toxB			D,BD,H
XH18344N	2009-08-05	15	S50	M50	2	24	I/II	2a,2c		I/II	Clade 8	36.1433	109432	astA,eae,ehxA,espA,espB,espF,espJ,espP,etpD,gad,iha,iss,katP,nleA,nleB,nleC,prfB,tccP,tir,toxB	SMX,STR,TET	sul2,strA,strB,tetB	D,BD
XH16734G	2008-12-17	32	S29	M39	2	24	I/II	2a,2c		I/II	Clade 8	32.254	102973	astA,cba,eae,ehxA,espA,espB,espF,espJ,espP,etpD,gad,iha,iss,katP,nleA,nleB,nleC,prfB,tccP,tir,toxB	SMX,STR,TET	sul2,strA,strB,tetB	D,BD
XH15521V	2008-08-11	26	S29	M29	2	24	I/II	2a,2c		I/II	Clade 8	39.5984	110414	astA,cba,eae,ehxA,espA,espB,espF<85,espJ,espP,etpD,gad,iha,iss,katP,nleA,nleB,nleC,prfB,tccP,tir,toxB	SMX,STR,TET	sul2,strA,strB,tetB	D,BD
XH15449Q	2008-08-04	64	S29	M29	2	24	I/II	2a,2c		I/II	Clade 8	28.9255	98279	astA,cba,eae,ehxA,espA,espB,espF,espJ,espP,etpD,gad,iha,iss,katP,nleA,nleB,nleC,prfB,tccP,tir,toxB	SMX,STR,TET	sul2,strA,strB,tetB	D,BD,HUS,H
XH14716B	2008-05-26	20	S23	M23	32	23	I/II	2c	France			33.9906	158485	astA,eae,ehxA,espA,espB,espF<85,espJ,espP<85,etpD,gad,iha,iss,katP,nleA,nleB,nleC,prfB,tccP,tir,toxB			D,BD
Sakai					32	23	I	1a,2a		Ia
XH12849W	2007-10-15	51	S13	M13	31	23	I/II	2c	Tunisia	Ib		34.5695	111456	astA,cdtB,eae,ehxA,espA,espB,espF,espJ,etpD,gad,iha,iss,katP,nleA,nleB,nleC,prfB,tccP,tir,toxB			D
XH17582K	2009-04-29	41	S41	M42	RDNC	23	I/II	2c		Ib		43.343	24868	astA,eae,ehxA,espA,espB,espF,espJ,espP,etpD,gad,iha,iss,katP,nleA,nleB,nleC,prfB,tccP,tir,toxB	SMX,STR(I),TET	sul2,strA,strB,tetB	D,BD,HUS,H
XH18093D	2009-07-06	70	S47	M47	14	23	I/II	2c		Ib		41.6787	147137	astA,cdtB,eae,ehxA,espA,espB,espF,espJ,espP,etpD,gad,iha,iss,katP,nleA,nleB,nleC,prfB,tccP,tir,toxB			D,BD
XH24240B	2011-07-11	26	S74	M73	14	23	I/II	2c		Ib		44.9891	79075	astA,cdtB,eae,ehxA,espA,espB,espF,espJ,espP,etpD,gad,iha,iss,katP,nleA,nleB,nleC,prfB,tccP,tir,toxB			D
XH24274V	2011-07-14	4	S74	M73	14	23	I/II	2c		Ib		47.7931	96987	astA,cdtB,eae,ehxA,espA,espB,espF,espJ,espP,etpD,gad,iha,iss,katP,nleA,nleB,nleC,prfB,tccP,tir,toxB			D
XH21974J	2010-11-01	26	S65	M64	32	23	I/II	2c	Morocco	Ib		30.8611	124546	astA,cdtB,eae,ehxA,espA,espB,espF,espJ,espP,etpD,gad,iha,iss,katP,nleA,nleB,nleC,prfB,tccP,tir,toxB			D,BD
XH21658J	2010-09-20	1	S63	M62	32	23	I/II	2c	Morocco	Ib		34.5333	93278	astA,cdtB,eae,ehxA,espA,espB,espF,espJ,espP,etpD,gad,iha,iss,katP,nleA,nleB,nleC,prfB,tccP,tir,toxB			D
XH18795X	2009-09-30	51	S53	M53	32	23	I/II	2c	Tunisia	Ib		83.5384	143036	astA,cdtB,eae,ehxA,espA,espB,espF,espJ,espP,etpD,gad,iha,iss,katP,nleA,nleB,nleC,prfB,tccP,tir,toxB			D
XH18778Q	2009-09-28	51	S53	M53	32	23	I/II	2c	Tunisia	Ib		50.9768	123271	astA,cdtB,eae,ehxA,espA,espB,espF,espJ,espP,etpD,gad,iha,iss,katP,nleA,nleB,nleC,prfB,tccP,tir,toxB	AMP,SMX,STR,SXT,TMP	blaTEM-1B,sul2,strB,dfrA8	D,BD
XH12104P	2007-07-13	22	S9	M9	31	23	I/II	2c		Ic		45.5861	145789	astA,eae,ehxA,espA,espB,espF,espJ,espP,etpD,gad,iha,iss,katP,nleA,nleB,nleC,prfB,tccP,tir,toxB			D,BD,HUS,H
XH18944R	2009-10-16	27	S55	M54	32	23	I/II	1a, 2c		Ic		40.72	108142	astA,eae,ehxA,espA,espB,espF,espJ,espP,etpD,gad,iha,iss,katP,nleA,nleB,nleC,prfB,tccP,tir,toxB			D,BD
XH18569V	2009-08-31	3	S51	M51	32	23	I/II	2a,2c		Ic		30.3546	111793	astA,eae,ehxA,espA,espB,espF,espJ,espP,etpD,gad,iha,iss,katP,nleA,nleB,nleC,prfB,tccP,tir,toxB			D
XH18574A	2009-08-31	1	S51	M51	32	23	I/II	2a,2c		Ic		29.1064	107237	astA,eae,ehxA,espA,espB,espF,espJ,espP,etpD,gad,iha,iss,katP,nleA,nleB,nleC,prfB,tccP,tir,toxB			D
XH14872Z	2008-06-16	16	S26	M26	31	23	I/II	2a		Ic		37.6266	150093	astA,eae,ehxA,espA,espB,espF,espJ,espP,etpD,gad,iha,iss,katP,nleA,nleB,nleC,prfB,tccP,tir,toxB			D
XH15625V	2008-08-22	61	S32	M32	32	23	I/II	2a	Spain	Ic		23.1548	101823	astA,eae,ehxA,espA,espB,espF,espJ,espP,etpD,gad,iha,iss,katP,nleA,nleB,nleC,prfB,tccP,tir,toxB			D
XH17476Z	2009-04-14	31	S40	M41	32	23	I/II	2a		Ic		26.7366	92329	astA,eae,ehxA,espA,espB,espF,espJ,espP,etpD,gad,iha,iss,katP,nleA,nleB,nleC,prfB,tccP,tir,toxB			D,BD
XH14040T	2008-02-26	66	S17	M17	21/28	23mtlD11_237g>gap	I/II	2a,2c		Ic		24.9638	92443	astA,eae,ehxA,espA,espB,espF,espJ,espP,etpD,gad,iha,iss,katP,nleA,nleB,nleC,prfB,tccP,tir,toxB			D,BD,HUS,H
XH18339A	2009-08-04	8	S49	M49	21/28	23	I/II	2a,2c		Ic		27.0441	81291	astA,eae,ehxA,espA,espB,espF,espJ,espP,etpD,gad,iha,iss,katP,nleA,nleB,nleC,prfB,tccP,tir,toxB			D,BD
XH20496G	2010-05-24	4	S60	M59	4	23	I/II	2a,2c		Ic		31.3857	101818	astA,cba<85,eae,ehxA,espA,espB,espF,espJ,espP,etpD,gad,iha,iss,katP,nleA,nleB,nleC,prfB,tccP,tir,toxB			D
XH20518P	2010-05-25	2	S60	M59	4	23	I/II	2a,2c		Ic		37.5543	120708	astA,cba,eae,ehxA,espA,espB,espF,espJ,espP,etpD,gad,iha,iss,katP,nleA,nleB,nleC,prfB,tccP,tir,toxB			D
XH20519A	2010-05-25	5	S60	M59	4	23	I/II	2a,2c		Ic		46.2916	136583	astA,cba,eae,ehxA,espA,espB,espF,espJ,espP,etpD,gad,iha,iss,katP,nleA,nleB,nleC,prfB,tccP,tir,toxB			D
XH14013B	2008-02-22	6	S16	M16	21/28	23	I/II	2a,2c		Ic		30.3907	122090	astA,eae,ehxA,espA,espB,espF<85,espJ,espP,etpD,gad,iha,iss,katP,nleA,nleB,nleC,prfB,tccP,tir,toxB			D,BD,HUS,H
XH21942X	2010-10-27	4	S64	M63	33	23	I/II	2a,2c		Ic		31.8017	120413	astA,eae,ehxA,espA,espB,espF,espJ,espP,etpD,gad,iha,iss,katP,nleA,nleB,nleC,prfB,tccP,tir,toxB			D
XH25928F	2012-01-04	82	S80	M79	33	23	I/II	2a,2c		Ic		25.1266	111637	astA,eae,ehxA,espA,espB,espF,espJ,espP,etpD,gad,iha,iss,katP,nleA,nleB,nleC,prfB,tccP,tir,toxB			D,BD,H
XH14446P	2008-04-22	14	S21	M21	21/28	23	I/II	2a,2c		Ic		34.6418	85916	astA,eae,ehxA,espA,espB,espF,espJ,espP,etpD,gad,iha,iss,katP,nleA,nleB,nleC,prfB,tccP,tir,toxB			D,BD
XH14501G	2008-04-28	12	S21	M21	21/28	23	I/II	2a,2c		Ic		37.2106	92411	astA,eae,ehxA,espA,espB,espF,espJ,espP,etpD,gad,iha,iss,katP,nleA,nleB,nleC,prfB,tccP,tir,toxB			D,BD
XH17121C	2009-02-18	1	S39	M40	21/28	23	I/II	2a,2c		Ic		33.2308	118870	astA,eae,ehxA,espA,espB,espF,espJ,espP,etpD,gad,iha,iss,katP,nleA,nleB,nleC,prfB,tccP,tir,toxB			D,BD,HUS,H
XH17171Z	2009-02-25	35	S39	M40	21/28	23fadD4_340c>gap	I/II	2a,2c		Ic		37.9342	114344	astA,eae,ehxA,espA,espB,espF,espJ,espP,etpD,gad,iha,iss,katP,nleA,nleB,nleC,prfB,tccP,tir,toxB			D
XH24576Q	2011-08-15	11	S75	M74	21/28	23	I/II	2a,2c		Ic		42.8546	140568	astA,eae,ehxA,espA,espB,espF,espJ,espP,etpD,gad,iha,iss,katP,nleA,nleB,nleC,prfB,tccP,tir,toxB			D,BD,HUS,H
XH11856D	2007-06-15	65	S3	M3	32	23	I/II	2a,2c		Ic		86.6733	144290	astA,eae,ehxA,espA,espB,espF,espJ,espP,etpD,gad,iha,iss,katP,nleA,nleB,nleC,prfB,tccP,tir,toxB			D,BD
XH12193B	2007-07-24	14	S3	M3	32	23fadD4_240g>gap	I/II	2a,2c		Ic		40.1592	140429	astA,eae,ehxA,espA,espB,espF,espJ,espP,etpD,gad,iha,iss,katP,nleA,nleB,nleC,prfB,tccP,tir,toxB			D,BD
XH11896T	2007-06-21	52	S5	M5	21/28	23	I/II	2a,2c		Ic		75.0018	114626	astA,eae,ehxA,espA,espB,espF,espJ,espP,etpD,gad,iha,iss,katP,nleA,nleB,nleC,prfB,tccP,tir,toxB			D
XH13602H	2008-01-04	85	S14	M14	21/28	23	I/II	2a,2c		Ic		27.0622	107062	astA,eae,ehxA,espA,espB,espF<85,espJ,espP,etpD,gad,iha,iss,katP,nleA,nleB,nleC,prfB,tccP,tir,toxB			D,BD,H
XH18315E	2009-08-03	12	S48	M48	RDNC	23	I/II	2a,2c		Ic		30.6078	99160	astA,cba<85,eae,ehxA,espA,espB,espF,espJ,espP,etpD,gad,iha,iss,katP,nleA,nleB,nleC,prfB,tccP,tir,toxB			D,BD
XH20478Y	2010-05-19	22	S59	M58	4	23	I/II	2a,2c		Ic		40.9551	113950	astA,cba,eae,ehxA,espA,espB,espF,espJ,espP,etpD,gad,iha,iss,katP,nleA,nleB,nleC,prfB,tccP,tir,toxB			D,BD,H
XH16093K	2008-10-01	1	S34	M34	21/28	23	I/II	2a,2c		Ic		26.5919	117888	astA,eae,ehxA,espA,espB,espF,espJ,espP,etpD,gad,iha,iss,katP,nleA,nleB,nleC,prfB,tccP,tir,toxB			D,BD,H
XH16094M	2008-10-01	4	S34	M34	21/28	23	I/II	2a,2c		Ic		32.9052	124495	astA,eae,ehxA,espA,espB,espF,espJ,espP,etpD,gad,iha,iss,katP,nleA,nleB,nleC,prfB,tccP,tir,toxB			D,BD,HUS,H
XH17884G	2009-06-15	33	S44	M16	RDNC	23	I/II	2a,2c		Ic		39.0557	98346	astA,eae,ehxA,espA,espB,espF,espJ,espP,etpD,gad,iha,iss,katP,nleA,nleB,nleC,prfB,tccP,tir,toxB			D,BD
XH17945E	2009-06-19	40	S45	M45	32	23	I/II	2a,2c		Ic		26.9175	102179	astA,eae,ehxA,espA,espB,espF,espJ,espP,etpD,gad,iha,iss,katP,nleA,nleB,nleC,prfB,tccP,tir,toxB			D,BD
XH25603X	2011-11-21	9	S79	M78	21/28	23	I/II	2a,2c		Ic		29.0159	109782	astA,eae,ehxA,espA,espB,espF,espJ,espP,etpD,gad,iha,iss,katP,nleA,nleB,nleC,prfB,tccP,tir,toxB			D,BD,HUS,H
XH21105F	2010-07-21	57	S62	M61	21/28	23	I/II	2a,2c		Ic		49.8553	141416	astA,celb,eae,ehxA,espA,espB,espF,espJ,espP,etpD,gad,iha,iss,katP,nleA,nleB,nleC,prfB,tccP,tir,toxB			D,BD
XH18074N	2009-07-03	32	S46	M46	21/28	23	I/II	2a,2c		Ic		27.2793	109396	astA,eae,ehxA,espA,espB,espF,espJ,espP,etpD,gad,iha,iss,katP,nleA,nleB,nleC,prfB,tccP,tir,toxB			D,BD,H
XH15522R	2008-08-11	14	S30	M30	21/28	23	I/II	2a,2c		Ic		38.6035	124573	astA,eae,ehxA,espA,espB,espF,espJ,espP,etpD,gad,iha,iss,katP,nleA,nleB,nleC,prfB,tccP,tir,toxB			D
XH24030D	2011-06-17	15	S73	M72	33	23	I/II	2a		Ic		38.4588	112472	astA,eae,ehxA,espA,espB,espF,espJ,espP,etpD,gad,iha,iss,katP,nleA,nleB,nleC,prfB,tccP,tir,toxB			D
XH14421Y	2008-04-18	6	S20	M20	21/28	23	I/II	2a		Ic		24.4211	106670	astA,eae,ehxA,espA,espB,espF,espJ,espP,etpD,gad,iha,iss,katP,nleA,nleB,nleC,prfB,tccP,tir,toxB			D,BD,HUS,H
XH14725X	2008-05-28	15	S24	M24	21/28	23	I/II	2a		Ic		35.6187	131769	astA,eae,ehxA,espA,espB,espF,espJ,espP,etpD,gad,iha,iss,katP,nleA,nleB,nleC,prfB,tccP,tir,toxB			D,BD
XH25412Q	2011-11-02	1	S78	M77	21/28	23	I/II	2a		Ic		50.9949	148802	astA,eae,ehxA,espA,espB,espF,espJ,espP,etpD,gad,iha,iss,katP,nleA,nleB,nleC,prfB,tccP,tir,toxB			D,H
XH17808J	2009-06-02	30	S42	M43	21/28	23	I/II	2a		Ic		33.7735	109427	astA,eae,ehxA,espA,espB,espF,espJ,espP,etpD,gad,iha,iss,katP,nleA,nleB,nleC,prfB,tccP,tir,toxB			D,BD,H
XH14355F	2008-04-08	18	S19	M19	21/28	23uidA4_11c>gap	I/II	2a,2c		Ic		26.0492	143020	astA,eae,ehxA,espA,espB,espF,espJ,espP,etpD,gad,iha,iss,katP,nleA,nleB,nleC,prfB,tccP,tir,toxB			D,BD
XH15839P	2008-09-10	68	S33	M33	21/28	23	I/II	2a,2c		Ic		37.3191	106258	astA,eae,ehxA,espA,espB,espF,espJ,espP,etpD,gad,iha,iss,katP,nleA,nleB,nleC,prfB,tccP,tir,toxB			D,BD
XH12065W	2007-07-09	67	S8	M8	21/28	23	I/II	2a,2c		Ic		28.22	93335	astA,eae,ehxA,espA,espB,espF,espJ,espP,etpD,gad,iha,iss,katP,nleA,nleB,nleC,prfB,tccP,tir,toxB			D,BD,H
XH11993E	2007-07-03	3	S8	M8	21/28	23	I/II	2a,2c		Ic		48.1187	143207	astA,eae,ehxA,espA,espB,espF,espJ,espP,etpD,gad,iha,iss,katP,nleA,nleB,nleC,prfB,tccP,tir,toxB			D,BD,H
XH15611P	2008-08-21	20	S31	M31	21/28	23	I/II	2a,2c		Ic		31.0239	92081	astA,eae,ehxA,espA,espB,espF,espJ,espP,etpD,gad,iha,iss,katP,nleA,nleB,nleC,prfB,tccP,tir,toxB			D,H
XH13666N	2008-01-14	67	S15	M15	21/28	23	I/II	2a,2c		Ic		34.7323	160445	astA,eae,ehxA,espA,espB,espF,espJ,espP,etpD,gad,iha,iss,katP,nleA,nleB,nleC,prfB,tccP,tir,toxB			D,BD
XH13779L	2008-01-28	4	S15	M15	21/28	23	I/II	2a,2c		Ic		23.5166	104455	astA,eae,ehxA,espA,espB,espF,espJ,espP,etpD,gad,iha,iss,katP,nleA,nleB,nleC,prfB,tccP,tir,toxB			D
XH18570E	2009-08-31	13	S52	M52	RDNC	24		2c	Bulgaria	IIa		57.3444	67086	astA,eae,ehxA,espA,espB,espF,espJ,espP,etpD,gad,iha,iss,katP,nleA,nleB,nleC,prfB,tccP,tir,toxB			D
XH22083W	2010-11-09	44	S66	M65	RDNC	24		2a,2c	Egypt	IIa		57.5253	88093	astA,eae,ehxA,espA,espB,espF,espJ,espP,etpD,gad,iha,iss,katP,nleA,nleB,nleC,prfB,tccP,tir,toxB			D,BD
aIsolate order based on SNP phylogeny as per Figure 1. Known epidemiologically related isolates are highlighted in the same colour. MLVA SLVs are shown in different patterns.
bDate isolate received by reference laboratory.
cRDNC denotes reaction does not conform.
dBased on st15 scheme except for isolate X25052C which was characterised using the st7 scheme.
eAverage coverage was determined using an estimated genome size of 5.528Mb.
fVirulence genes highlighted in bold were not detected by VirulenceFinder; <85% denotes less than 85% of the gene sequence was detected by local BLAST.
gAntimicrobial susceptibility testing patterns.
hAcquired antimicrobial resistance genes detected by ResFinder.
iD diarrhoea; BD bloody diarrhoea; H hospitalisation, HUS haemolytic uraemic syndrome.
