# Supplementary material for: Utility of Whole-Genome Sequencing of Escherichia coli O157 for Outbreak Detection and Epidemiological Surveillance
Source: J Clin Microbiol. 2015 Oct 16;53(11):3565–73. doi: 10.1128/JCM.01066-15 (PMC4609728; doi:10.1128/JCM.01066-15)
Supplement: Supplemental material [file JCM.01066-15_zjm999094590sd3.xlsx]

## Sheet: SHEET 1
Table S2. SNP distance between all pairs of isolates. Known epidemiologically related isolate pairs are highlighted in yellow and MLVA SLVs are highlighted in grey.
Isolate 1	Isolate 2	SNP Distance
XH18778Q	XH18795X	0
XH18574A	XH18569V	0
XH24056G	XH23078Y	0
XH22659L	XH23078Y	0
XH23707C	XH23078Y	0
XH25862Z	XH23078Y	0
XH23236C	XH23078Y	0
XH24813J	XH23078Y	0
XH22688M	XH23078Y	0
XH20518P	XH20519A	0
XH22659L	XH24056G	0
XH23707C	XH24056G	0
XH25862Z	XH24056G	0
XH23236C	XH24056G	0
XH24813J	XH24056G	0
XH22688M	XH24056G	0
XH11979M	XH12060Z	0
XH11993E	XH12065W	0
XH16094M	XH16093K	0
XH15449Q	XH15521V	0
XH23707C	XH22659L	0
XH25862Z	XH22659L	0
XH23236C	XH22659L	0
XH24813J	XH22659L	0
XH22688M	XH22659L	0
XH25862Z	XH23707C	0
XH23236C	XH23707C	0
XH24813J	XH23707C	0
XH22688M	XH23707C	0
XH13779L	XH13666N	0
XH23236C	XH25862Z	0
XH24813J	XH25862Z	0
XH22688M	XH25862Z	0
XH24813J	XH23236C	0
XH22688M	XH23236C	0
XH22688M	XH24813J	0
XH11963F	XH12059K	0
XH20519A	XH20496G	1
XH20518P	XH20496G	1
XH12193B	XH11856D	1
XH22689J	XH23078Y	1
XH22689J	XH24056G	1
XH14446P	XH14501G	1
XH16734G	XH15521V	1
XH22689J	XH22659L	1
XH22689J	XH23707C	1
XH22689J	XH25862Z	1
XH15449Q	XH16734G	1
XH22689J	XH23236C	1
XH22689J	XH24813J	1
XH24240B	XH24274V	1
XH22688M	XH22689J	1
XH22756K	XH23078Y	2
XH22756K	XH24056G	2
XH17171Z	XH17121C	2
XH22756K	XH22659L	2
XH22756K	XH23707C	2
XH22756K	XH25862Z	2
XH22756K	XH23236C	2
XH22756K	XH24813J	2
XH22756K	XH22688M	2
XH22756K	XH22689J	3
XH18074N	XH15522R	9
XH17121C	XH14501G	11
XH17171Z	XH14501G	11
XH14446P	XH17121C	12
XH17171Z	XH14446P	12
XH14421Y	XH24030D	12
XH25412Q	XH17808J	14
XH15839P	XH12065W	16
XH11993E	XH15839P	16
XH20478Y	XH18315E	21
XH13666N	XH12065W	21
XH13779L	XH12065W	21
XH15839P	XH13666N	21
XH11993E	XH13666N	21
XH13779L	XH15839P	21
XH11993E	XH13779L	21
XH13666N	XH14355F	22
XH13779L	XH14355F	22
XH20478Y	XH13602H	22
XH12609D	XH26563A	22
XH15611P	XH13666N	22
XH15611P	XH13779L	22
XH12065W	XH14355F	23
XH15839P	XH14355F	23
XH11993E	XH14355F	23
XH15611P	XH12065W	23
XH15611P	XH15839P	23
XH11993E	XH15611P	23
XH15611P	XH14355F	24
XH16093K	XH13602H	24
XH16094M	XH13602H	24
XH20478Y	XH16093K	24
XH20478Y	XH16094M	24
XH13602H	XH18315E	25
XH17808J	XH14725X	25
XH16093K	XH18315E	27
XH16094M	XH18315E	27
XH12193B	XH13602H	33
XH16734G	XH18344N	33
XH13602H	XH11856D	34
XH18344N	XH15521V	34
XH15449Q	XH18344N	34
XH25928F	XH21942X	34
XH20478Y	XH12193B	35
XH20478Y	XH11856D	36
XH14013B	XH17884G	36
XH12193B	XH24576Q	37
XH12193B	XH16093K	37
XH12193B	XH16094M	37
XH17884G	XH21942X	37
XH14013B	XH21942X	37
XH14421Y	XH17808J	37
XH12193B	XH18315E	38
XH24576Q	XH11856D	38
XH16093K	XH11856D	38
XH16094M	XH11856D	38
XH24576Q	XH13602H	38
XH12193B	XH17884G	38
XH25603X	XH17884G	38
XH11856D	XH18315E	39
XH17884G	XH11856D	39
XH17884G	XH14355F	39
XH17884G	XH20519A	39
XH17884G	XH20518P	39
XH17884G	XH13602H	39
XH17884G	XH21105F	39
XH25412Q	XH14725X	39
XH17884G	XH13666N	39
XH17884G	XH13779L	39
XH17884G	XH20496G	40
XH17884G	XH12065W	40
XH20478Y	XH24576Q	40
XH17884G	XH15522R	40
XH17884G	XH15839P	40
XH11993E	XH17884G	40
XH15625V	XH17476Z	41
XH17884G	XH14501G	41
XH14013B	XH14501G	41
XH17884G	XH24576Q	41
XH17884G	XH14040T	41
XH14421Y	XH17884G	41
XH15611P	XH17884G	41
XH18074N	XH17884G	41
XH20478Y	XH17884G	41
XH14872Z	XH17476Z	42
XH21942X	XH14501G	42
XH16093K	XH24576Q	42
XH16094M	XH24576Q	42
XH17884G	XH14446P	42
XH14013B	XH14446P	42
XH18908N	XH16247Q	42
XH12193B	XH14013B	42
XH25603X	XH14013B	42
XH24576Q	XH18315E	43
XH14013B	XH11856D	43
XH15522R	XH14355F	43
XH14013B	XH14355F	43
XH14013B	XH20519A	43
XH14013B	XH20518P	43
XH14013B	XH13602H	43
XH14013B	XH21105F	43
XH17884G	XH16093K	43
XH17884G	XH16094M	43
XH13666N	XH15522R	43
XH13779L	XH15522R	43
XH21942X	XH14446P	43
XH17808J	XH24030D	43
XH14013B	XH13666N	43
XH12193B	XH21942X	43
XH25603X	XH21942X	43
XH14013B	XH13779L	43
XH17884G	XH18315E	44
XH14013B	XH20496G	44
XH21942X	XH11856D	44
XH21105F	XH14355F	44
XH21942X	XH14355F	44
XH14421Y	XH14355F	44
XH18074N	XH14355F	44
XH21942X	XH20519A	44
XH21942X	XH20518P	44
XH15522R	XH12065W	44
XH14013B	XH12065W	44
XH21942X	XH13602H	44
XH13666N	XH21105F	44
XH21942X	XH21105F	44
XH13779L	XH21105F	44
XH15839P	XH15522R	44
XH14013B	XH15522R	44
XH11993E	XH15522R	44
XH14421Y	XH14725X	44
XH21942X	XH13666N	44
XH14421Y	XH13666N	44
XH18074N	XH13666N	44
XH14013B	XH15839P	44
XH13779L	XH21942X	44
XH17884G	XH17808J	44
XH12193B	XH11896T	44
XH14421Y	XH13779L	44
XH18074N	XH13779L	44
XH11993E	XH14013B	44
XH25603X	XH12193B	44
XH21942X	XH20496G	45
XH11896T	XH11856D	45
XH25603X	XH11856D	45
XH12193B	XH14355F	45
XH25603X	XH14355F	45
XH12193B	XH20519A	45
XH25603X	XH20519A	45
XH12193B	XH20518P	45
XH25603X	XH20518P	45
XH21105F	XH12065W	45
XH21942X	XH12065W	45
XH14421Y	XH12065W	45
XH18074N	XH12065W	45
XH11896T	XH13602H	45
XH25603X	XH13602H	45
XH15522R	XH21105F	45
XH15839P	XH21105F	45
XH12193B	XH21105F	45
XH25603X	XH21105F	45
XH11993E	XH21105F	45
XH14013B	XH24576Q	45
XH21942X	XH15522R	45
XH14421Y	XH15522R	45
XH15611P	XH15522R	45
XH14013B	XH14040T	45
XH12193B	XH13666N	45
XH25603X	XH13666N	45
XH21942X	XH15839P	45
XH14421Y	XH15839P	45
XH18074N	XH15839P	45
XH11993E	XH21942X	45
XH12193B	XH13779L	45
XH25603X	XH13779L	45
XH14013B	XH14421Y	45
XH11993E	XH14421Y	45
XH15611P	XH14013B	45
XH18074N	XH14013B	45
XH20478Y	XH14013B	45
XH11993E	XH18074N	45
XH12193B	XH20496G	46
XH25603X	XH20496G	46
XH14355F	XH11856D	46
XH20519A	XH11856D	46
XH20518P	XH11856D	46
XH21105F	XH11856D	46
XH13666N	XH11856D	46
XH13779L	XH11856D	46
XH20519A	XH14355F	46
XH20518P	XH14355F	46
XH13602H	XH14355F	46
XH13602H	XH20519A	46
XH21105F	XH20519A	46
XH13666N	XH20519A	46
XH13779L	XH20519A	46
XH13602H	XH20518P	46
XH21105F	XH20518P	46
XH13666N	XH20518P	46
XH13779L	XH20518P	46
XH12193B	XH12065W	46
XH25603X	XH12065W	46
XH21105F	XH13602H	46
XH13666N	XH13602H	46
XH13779L	XH13602H	46
XH17884G	XH17121C	46
XH14013B	XH17121C	46
XH14421Y	XH21105F	46
XH15611P	XH21105F	46
XH18074N	XH21105F	46
XH21942X	XH24576Q	46
XH12193B	XH15522R	46
XH25603X	XH15522R	46
XH21942X	XH14040T	46
XH12193B	XH15839P	46
XH25603X	XH15839P	46
XH14421Y	XH21942X	46
XH15611P	XH21942X	46
XH18074N	XH21942X	46
XH20478Y	XH21942X	46
XH17171Z	XH17884G	46
XH15611P	XH14421Y	46
XH18074N	XH14421Y	46
XH17171Z	XH14013B	46
XH18074N	XH15611P	46
XH11993E	XH12193B	46
XH11993E	XH25603X	46
XH11856D	XH20496G	47
XH14355F	XH20496G	47
XH13602H	XH20496G	47
XH21105F	XH20496G	47
XH13666N	XH20496G	47
XH13779L	XH20496G	47
XH12065W	XH11856D	47
XH15522R	XH11856D	47
XH15839P	XH11856D	47
XH11993E	XH11856D	47
XH17808J	XH14355F	47
XH12065W	XH20519A	47
XH15522R	XH20519A	47
XH15839P	XH20519A	47
XH11993E	XH20519A	47
XH12065W	XH20518P	47
XH15522R	XH20518P	47
XH15839P	XH20518P	47
XH11993E	XH20518P	47
XH13602H	XH12065W	47
XH15522R	XH13602H	47
XH15839P	XH13602H	47
XH11993E	XH13602H	47
XH12193B	XH14501G	47
XH25603X	XH14501G	47
XH21942X	XH17121C	47
XH25603X	XH24576Q	47
XH14013B	XH16093K	47
XH14013B	XH16094M	47
XH12193B	XH14040T	47
XH25603X	XH14040T	47
XH17884G	XH24030D	47
XH17808J	XH13666N	47
XH17171Z	XH21942X	47
XH13779L	XH17808J	47
XH20478Y	XH11896T	47
XH18339A	XH17884G	47
XH12193B	XH14421Y	47
XH25603X	XH14421Y	47
XH12193B	XH15611P	47
XH25603X	XH15611P	47
XH18074N	XH12193B	47
XH12609D	XH22819M	47
XH18074N	XH25603X	47
XH20478Y	XH25603X	47
XH14013B	XH18315E	48
XH12065W	XH20496G	48
XH15522R	XH20496G	48
XH15839P	XH20496G	48
XH11993E	XH20496G	48
XH14501G	XH11856D	48
XH14040T	XH11856D	48
XH14421Y	XH11856D	48
XH15611P	XH11856D	48
XH18074N	XH11856D	48
XH14501G	XH14355F	48
XH24576Q	XH14355F	48
XH14040T	XH14355F	48
XH20478Y	XH14355F	48
XH14501G	XH20519A	48
XH24576Q	XH20519A	48
XH14040T	XH20519A	48
XH14421Y	XH20519A	48
XH15611P	XH20519A	48
XH18074N	XH20519A	48
XH20478Y	XH20519A	48
XH14501G	XH20518P	48
XH24576Q	XH20518P	48
XH14040T	XH20518P	48
XH14421Y	XH20518P	48
XH15611P	XH20518P	48
XH18074N	XH20518P	48
XH20478Y	XH20518P	48
XH17808J	XH12065W	48
XH14501G	XH13602H	48
XH14040T	XH13602H	48
XH14421Y	XH13602H	48
XH15611P	XH13602H	48
XH18074N	XH13602H	48
XH21105F	XH14501G	48
XH13666N	XH14501G	48
XH13779L	XH14501G	48
XH24576Q	XH21105F	48
XH14040T	XH21105F	48
XH20478Y	XH21105F	48
XH13666N	XH24576Q	48
XH13779L	XH24576Q	48
XH21942X	XH16093K	48
XH21942X	XH16094M	48
XH17808J	XH15522R	48
XH13666N	XH14040T	48
XH13779L	XH14040T	48
XH12193B	XH14446P	48
XH25603X	XH14446P	48
XH20478Y	XH13666N	48
XH17808J	XH15839P	48
XH14013B	XH17808J	48
XH11993E	XH17808J	48
XH20478Y	XH13779L	48
XH21942X	XH18315E	49
XH14501G	XH20496G	49
XH24576Q	XH20496G	49
XH14040T	XH20496G	49
XH14421Y	XH20496G	49
XH15611P	XH20496G	49
XH18074N	XH20496G	49
XH20478Y	XH20496G	49
XH14446P	XH11856D	49
XH14446P	XH14355F	49
XH14446P	XH20519A	49
XH14446P	XH20518P	49
XH14501G	XH12065W	49
XH24576Q	XH12065W	49
XH14040T	XH12065W	49
XH20478Y	XH12065W	49
XH14446P	XH13602H	49
XH15522R	XH14501G	49
XH15839P	XH14501G	49
XH11993E	XH14501G	49
XH14446P	XH21105F	49
XH17808J	XH21105F	49
XH15522R	XH24576Q	49
XH15839P	XH24576Q	49
XH11896T	XH24576Q	49
XH11993E	XH24576Q	49
XH11896T	XH16093K	49
XH25603X	XH16093K	49
XH11896T	XH16094M	49
XH25603X	XH16094M	49
XH14040T	XH15522R	49
XH20478Y	XH15522R	49
XH15839P	XH14040T	49
XH11993E	XH14040T	49
XH13666N	XH14446P	49
XH13779L	XH14446P	49
XH20478Y	XH15839P	49
XH17808J	XH21942X	49
XH15611P	XH17808J	49
XH18074N	XH17808J	49
XH25928F	XH17884G	49
XH25928F	XH14013B	49
XH11993E	XH20478Y	49
XH11896T	XH18315E	50
XH25603X	XH18315E	50
XH14446P	XH20496G	50
XH16093K	XH14355F	50
XH16094M	XH14355F	50
XH24030D	XH14355F	50
XH16093K	XH20519A	50
XH16094M	XH20519A	50
XH16093K	XH20518P	50
XH16094M	XH20518P	50
XH14446P	XH12065W	50
XH24576Q	XH14501G	50
XH14040T	XH14501G	50
XH14421Y	XH14501G	50
XH15611P	XH14501G	50
XH18074N	XH14501G	50
XH20478Y	XH14501G	50
XH16093K	XH21105F	50
XH16094M	XH21105F	50
XH14040T	XH24576Q	50
XH14421Y	XH24576Q	50
XH15611P	XH24576Q	50
XH18074N	XH24576Q	50
XH13666N	XH16093K	50
XH13779L	XH16093K	50
XH13666N	XH16094M	50
XH13779L	XH16094M	50
XH14446P	XH15522R	50
XH14421Y	XH14040T	50
XH15611P	XH14040T	50
XH18074N	XH14040T	50
XH20478Y	XH14040T	50
XH15839P	XH14446P	50
XH11993E	XH14446P	50
XH14725X	XH24030D	50
XH13666N	XH24030D	50
XH13779L	XH24030D	50
XH12193B	XH17808J	50
XH25603X	XH17808J	50
XH17884G	XH11896T	50
XH17945E	XH17884G	50
XH20478Y	XH14421Y	50
XH20478Y	XH15611P	50
XH20478Y	XH18074N	50
XH14355F	XH18315E	51
XH20519A	XH18315E	51
XH20518P	XH18315E	51
XH21105F	XH18315E	51
XH13666N	XH18315E	51
XH13779L	XH18315E	51
XH16093K	XH20496G	51
XH16094M	XH20496G	51
XH17808J	XH11856D	51
XH17808J	XH20519A	51
XH17808J	XH20518P	51
XH16093K	XH12065W	51
XH16094M	XH12065W	51
XH24030D	XH12065W	51
XH17808J	XH13602H	51
XH14446P	XH24576Q	51
XH15522R	XH16093K	51
XH15839P	XH16093K	51
XH11993E	XH16093K	51
XH15522R	XH16094M	51
XH15839P	XH16094M	51
XH11993E	XH16094M	51
XH24030D	XH15522R	51
XH14446P	XH14040T	51
XH14421Y	XH14446P	51
XH15611P	XH14446P	51
XH18074N	XH14446P	51
XH20478Y	XH14446P	51
XH15839P	XH24030D	51
XH14013B	XH24030D	51
XH11993E	XH24030D	51
XH17884G	XH14725X	51
XH14421Y	XH25412Q	51
XH14013B	XH18339A	51
XH20496G	XH18315E	52
XH12065W	XH18315E	52
XH15522R	XH18315E	52
XH15839P	XH18315E	52
XH11993E	XH18315E	52
XH17808J	XH20496G	52
XH16093K	XH14501G	52
XH16094M	XH14501G	52
XH12193B	XH17121C	52
XH25603X	XH17121C	52
XH24030D	XH21105F	52
XH14040T	XH16093K	52
XH14421Y	XH16093K	52
XH15611P	XH16093K	52
XH18074N	XH16093K	52
XH14040T	XH16094M	52
XH14421Y	XH16094M	52
XH15611P	XH16094M	52
XH18074N	XH16094M	52
XH21942X	XH24030D	52
XH15611P	XH24030D	52
XH18074N	XH24030D	52
XH18339A	XH21942X	52
XH17171Z	XH12193B	52
XH17171Z	XH25603X	52
XH14501G	XH18315E	53
XH14040T	XH18315E	53
XH14421Y	XH18315E	53
XH15611P	XH18315E	53
XH18074N	XH18315E	53
XH17121C	XH11856D	53
XH17171Z	XH11856D	53
XH17121C	XH14355F	53
XH17171Z	XH14355F	53
XH17121C	XH20519A	53
XH17171Z	XH20519A	53
XH17121C	XH20518P	53
XH17171Z	XH20518P	53
XH17121C	XH13602H	53
XH17171Z	XH13602H	53
XH17808J	XH14501G	53
XH20546H	XH20362W	53
XH21105F	XH17121C	53
XH13666N	XH17121C	53
XH13779L	XH17121C	53
XH17171Z	XH21105F	53
XH14872Z	XH15625V	53
XH17808J	XH24576Q	53
XH14446P	XH16093K	53
XH14446P	XH16094M	53
XH17808J	XH14040T	53
XH12193B	XH24030D	53
XH25603X	XH24030D	53
XH17171Z	XH13666N	53
XH20478Y	XH17808J	53
XH17171Z	XH13779L	53
XH12193B	XH18339A	53
XH25603X	XH18339A	53
XH14446P	XH18315E	54
XH17121C	XH20496G	54
XH17171Z	XH20496G	54
XH24030D	XH11856D	54
XH18339A	XH11856D	54
XH14725X	XH14355F	54
XH18339A	XH14355F	54
XH24030D	XH20519A	54
XH18339A	XH20519A	54
XH24030D	XH20518P	54
XH18339A	XH20518P	54
XH17121C	XH12065W	54
XH17171Z	XH12065W	54
XH24030D	XH13602H	54
XH18339A	XH13602H	54
XH25928F	XH14501G	54
XH15522R	XH17121C	54
XH15839P	XH17121C	54
XH11993E	XH17121C	54
XH18339A	XH21105F	54
XH17171Z	XH15522R	54
XH17808J	XH14446P	54
XH13666N	XH14725X	54
XH13779L	XH14725X	54
XH18339A	XH13666N	54
XH17171Z	XH15839P	54
XH14013B	XH11896T	54
XH18339A	XH13779L	54
XH17945E	XH14013B	54
XH11993E	XH17171Z	54
XH24030D	XH20496G	55
XH18339A	XH20496G	55
XH14725X	XH12065W	55
XH18339A	XH12065W	55
XH24576Q	XH17121C	55
XH14040T	XH17121C	55
XH14421Y	XH17121C	55
XH15611P	XH17121C	55
XH18074N	XH17121C	55
XH20478Y	XH17121C	55
XH17171Z	XH24576Q	55
XH17808J	XH16093K	55
XH17808J	XH16094M	55
XH14725X	XH15522R	55
XH18339A	XH15522R	55
XH17171Z	XH14040T	55
XH25928F	XH14446P	55
XH15839P	XH14725X	55
XH14013B	XH14725X	55
XH11993E	XH14725X	55
XH18339A	XH15839P	55
XH11896T	XH21942X	55
XH17945E	XH21942X	55
XH17171Z	XH14421Y	55
XH11993E	XH18339A	55
XH17171Z	XH15611P	55
XH25928F	XH12193B	55
XH25928F	XH25603X	55
XH17171Z	XH18074N	55
XH17171Z	XH20478Y	55
XH17808J	XH18315E	56
XH25928F	XH11856D	56
XH20362W	XH23078Y	56
XH25928F	XH14355F	56
XH25928F	XH20519A	56
XH25928F	XH20518P	56
XH20362W	XH24056G	56
XH25928F	XH13602H	56
XH24030D	XH14501G	56
XH18339A	XH14501G	56
XH22659L	XH20362W	56
XH23707C	XH20362W	56
XH25862Z	XH20362W	56
XH23236C	XH20362W	56
XH24813J	XH20362W	56
XH22688M	XH20362W	56
XH14725X	XH21105F	56
XH25928F	XH21105F	56
XH24030D	XH24576Q	56
XH18339A	XH24576Q	56
XH24030D	XH14040T	56
XH18339A	XH14040T	56
XH20478Y	XH24030D	56
XH21942X	XH14725X	56
XH15611P	XH14725X	56
XH18074N	XH14725X	56
XH25928F	XH13666N	56
XH25603X	XH11896T	56
XH25928F	XH13779L	56
XH18339A	XH14421Y	56
XH15611P	XH18339A	56
XH18074N	XH18339A	56
XH20478Y	XH18339A	56
XH17945E	XH12193B	56
XH17945E	XH25603X	56
XH25928F	XH20496G	57
XH17945E	XH11856D	57
XH11896T	XH14355F	57
XH17945E	XH14355F	57
XH11896T	XH20519A	57
XH17945E	XH20519A	57
XH11896T	XH20518P	57
XH17945E	XH20518P	57
XH14653V	XH12060Z	57
XH25928F	XH12065W	57
XH17945E	XH13602H	57
XH22689J	XH20362W	57
XH16093K	XH17121C	57
XH16094M	XH17121C	57
XH11896T	XH21105F	57
XH17945E	XH21105F	57
XH17171Z	XH16093K	57
XH17171Z	XH16094M	57
XH25928F	XH15522R	57
XH24030D	XH14446P	57
XH18339A	XH14446P	57
XH25412Q	XH24030D	57
XH12193B	XH14725X	57
XH25603X	XH14725X	57
XH11896T	XH13666N	57
XH17945E	XH13666N	57
XH25928F	XH15839P	57
XH13779L	XH11896T	57
XH17945E	XH13779L	57
XH14653V	XH11979M	57
XH11993E	XH25928F	57
XH17121C	XH18315E	58
XH17171Z	XH18315E	58
XH11896T	XH20496G	58
XH17945E	XH20496G	58
XH14725X	XH11856D	58
XH14725X	XH20519A	58
XH14725X	XH20518P	58
XH11896T	XH12065W	58
XH17945E	XH12065W	58
XH14725X	XH13602H	58
XH22756K	XH20362W	58
XH17808J	XH17121C	58
XH25928F	XH24576Q	58
XH24030D	XH16093K	58
XH18339A	XH16093K	58
XH24030D	XH16094M	58
XH18339A	XH16094M	58
XH11896T	XH15522R	58
XH17945E	XH15522R	58
XH25928F	XH14040T	58
XH11896T	XH15839P	58
XH17945E	XH15839P	58
XH17171Z	XH17808J	58
XH11993E	XH11896T	58
XH25412Q	XH17884G	58
XH25928F	XH14421Y	58
XH25928F	XH15611P	58
XH25928F	XH18074N	58
XH11993E	XH17945E	58
XH20478Y	XH25928F	58
XH24030D	XH18315E	59
XH18339A	XH18315E	59
XH14725X	XH20496G	59
XH11896T	XH14501G	59
XH17945E	XH14501G	59
XH25928F	XH17121C	59
XH17945E	XH24576Q	59
XH11896T	XH14040T	59
XH17945E	XH14040T	59
XH18339A	XH17808J	59
XH14421Y	XH11896T	59
XH15611P	XH11896T	59
XH18074N	XH11896T	59
XH17945E	XH14421Y	59
XH17945E	XH15611P	59
XH17945E	XH18074N	59
XH20478Y	XH17945E	59
XH17171Z	XH25928F	59
XH14725X	XH14501G	60
XH14725X	XH24576Q	60
XH25928F	XH16093K	60
XH25928F	XH16094M	60
XH14725X	XH14040T	60
XH11896T	XH14446P	60
XH17945E	XH14446P	60
XH20478Y	XH14725X	60
XH25928F	XH18315E	61
XH20546H	XH23078Y	61
XH25412Q	XH14355F	61
XH20546H	XH24056G	61
XH24030D	XH17121C	61
XH18339A	XH17121C	61
XH17945E	XH16093K	61
XH17945E	XH16094M	61
XH20546H	XH22659L	61
XH14725X	XH14446P	61
XH20546H	XH23707C	61
XH17171Z	XH24030D	61
XH25412Q	XH13666N	61
XH25928F	XH17808J	61
XH25412Q	XH13779L	61
XH20546H	XH25862Z	61
XH20546H	XH23236C	61
XH17171Z	XH18339A	61
XH20546H	XH24813J	61
XH22688M	XH20546H	61
XH17945E	XH18315E	62
XH25412Q	XH12065W	62
XH14725X	XH16093K	62
XH14725X	XH16094M	62
XH25412Q	XH15522R	62
XH18339A	XH24030D	62
XH25412Q	XH15839P	62
XH11896T	XH17808J	62
XH17945E	XH17808J	62
XH14013B	XH25412Q	62
XH11993E	XH25412Q	62
XH22689J	XH20546H	62
XH14725X	XH18315E	63
XH22819M	XH26563A	63
XH25412Q	XH21105F	63
XH25412Q	XH21942X	63
XH15611P	XH25412Q	63
XH18074N	XH25412Q	63
XH22756K	XH20546H	63
XH11896T	XH17121C	64
XH17945E	XH17121C	64
XH25928F	XH24030D	64
XH17171Z	XH11896T	64
XH12193B	XH25412Q	64
XH25603X	XH25412Q	64
XH25928F	XH18339A	64
XH17171Z	XH17945E	64
XH25412Q	XH11856D	65
XH25412Q	XH20519A	65
XH25412Q	XH20518P	65
XH25412Q	XH13602H	65
XH14725X	XH17121C	65
XH11896T	XH24030D	65
XH17945E	XH24030D	65
XH17171Z	XH14725X	65
XH18339A	XH11896T	65
XH17945E	XH18339A	65
XH25412Q	XH20496G	66
XH18339A	XH14725X	66
XH18908N	XH16159S	66
XH25412Q	XH14501G	67
XH25412Q	XH24576Q	67
XH25412Q	XH14040T	67
XH25928F	XH11896T	67
XH20478Y	XH25412Q	67
XH25928F	XH17945E	67
XH25412Q	XH14446P	68
XH25928F	XH14725X	68
XH17945E	XH11896T	68
XH25412Q	XH16093K	69
XH25412Q	XH16094M	69
XH11896T	XH14725X	69
XH17945E	XH14725X	69
XH25412Q	XH18315E	70
XH25412Q	XH17121C	72
XH16159S	XH16247Q	72
XH17171Z	XH25412Q	72
XH21658J	XH21974J	72
XH18339A	XH25412Q	73
XH21658J	XH18795X	74
XH12350D	XH12824Y	74
XH21658J	XH24274V	74
XH25928F	XH25412Q	75
XH25412Q	XH11896T	76
XH17945E	XH25412Q	76
XH21974J	XH18795X	78
XH21974J	XH24274V	78
XH12059K	XH11753S	81
XH11963F	XH11753S	81
XH12059K	XH11868D	81
XH11963F	XH11868D	81
XH11868D	XH11753S	82
XH18778Q	XH18093D	83
XH24240B	XH18093D	84
XH16351T	XH11753S	86
XH12350D	XH20362W	89
XH12059K	XH16351T	89
XH11963F	XH16351T	89
XH16351T	XH11868D	90
XH12824Y	XH20362W	93
XH12350D	XH20546H	94
XH22433Y	XH14850N	96
XH12350D	XH23078Y	97
XH12350D	XH24056G	97
XH12350D	XH22659L	97
XH12350D	XH23707C	97
XH12350D	XH25862Z	97
XH12350D	XH23236C	97
XH12350D	XH24813J	97
XH12350D	XH22688M	97
XH20546H	XH12824Y	98
XH12350D	XH22689J	98
XH22756K	XH12350D	99
XH22819M	XH16351T	100
XH12824Y	XH23078Y	101
XH12824Y	XH24056G	101
XH22659L	XH12824Y	101
XH23707C	XH12824Y	101
XH25862Z	XH12824Y	101
XH23236C	XH12824Y	101
XH24813J	XH12824Y	101
XH22688M	XH12824Y	101
XH12350D	XH17837K	102
XH22689J	XH12824Y	102
XH22819M	XH11753S	102
XH22756K	XH12824Y	103
XH12609D	XH16351T	103
XH12609D	XH11753S	105
XH22819M	XH12059K	105
XH11963F	XH22819M	105
XH12824Y	XH17837K	106
XH22819M	XH11868D	106
XH12609D	XH12059K	108
XH11963F	XH12609D	108
XH18569V	XH17476Z	109
XH18574A	XH17476Z	109
XH14872Z	XH18569V	109
XH14872Z	XH18574A	109
XH12609D	XH11868D	109
XH20362W	XH17837K	111
XH16200L	XH24967A	113
XH17884G	XH18569V	113
XH17884G	XH18574A	113
XH20546H	XH17837K	116
XH16200L	XH20443W	117
XH14013B	XH18569V	117
XH14013B	XH18574A	117
XH21942X	XH18569V	118
XH21942X	XH18574A	118
XH23078Y	XH17837K	119
XH24056G	XH17837K	119
XH22659L	XH17837K	119
XH23707C	XH17837K	119
XH25862Z	XH17837K	119
XH23236C	XH17837K	119
XH24813J	XH17837K	119
XH22688M	XH17837K	119
XH12193B	XH18569V	119
XH25603X	XH18569V	119
XH16351T	XH26563A	119
XH12193B	XH18574A	119
XH25603X	XH18574A	119
XH24967A	XH20443W	120
XH17884G	XH17476Z	120
XH22689J	XH17837K	120
XH18569V	XH11856D	120
XH18574A	XH11856D	120
XH14355F	XH18569V	120
XH20519A	XH18569V	120
XH20518P	XH18569V	120
XH13602H	XH18569V	120
XH21105F	XH18569V	120
XH15625V	XH18569V	120
XH14040T	XH18569V	120
XH13666N	XH18569V	120
XH13779L	XH18569V	120
XH18574A	XH14355F	120
XH18574A	XH20519A	120
XH18574A	XH20518P	120
XH18574A	XH13602H	120
XH18574A	XH21105F	120
XH18574A	XH15625V	120
XH18574A	XH14040T	120
XH18574A	XH13666N	120
XH13779L	XH18574A	120
XH14872Z	XH17884G	120
XH22756K	XH17837K	121
XH18569V	XH20496G	121
XH18574A	XH20496G	121
XH12065W	XH18569V	121
XH15522R	XH18569V	121
XH15839P	XH18569V	121
XH11993E	XH18569V	121
XH18908N	XH12060Z	121
XH18574A	XH12065W	121
XH11753S	XH26563A	121
XH18574A	XH15522R	121
XH15839P	XH18574A	121
XH11993E	XH18574A	121
XH11979M	XH18908N	121
XH14501G	XH18569V	122
XH24576Q	XH18569V	122
XH14421Y	XH18569V	122
XH15611P	XH18569V	122
XH18074N	XH18569V	122
XH20478Y	XH18569V	122
XH18574A	XH14501G	122
XH22819M	XH20362W	122
XH18574A	XH24576Q	122
XH14421Y	XH18574A	122
XH15611P	XH18574A	122
XH18074N	XH18574A	122
XH20478Y	XH18574A	122
XH14446P	XH18569V	123
XH18574A	XH14446P	123
XH14013B	XH17476Z	124
XH16093K	XH18569V	124
XH16094M	XH18569V	124
XH12059K	XH26563A	124
XH11963F	XH26563A	124
XH18574A	XH16093K	124
XH18574A	XH16094M	124
XH14013B	XH14872Z	124
XH18569V	XH18315E	125
XH18574A	XH18315E	125
XH21942X	XH17476Z	125
XH17808J	XH18569V	125
XH12609D	XH20362W	125
XH11868D	XH26563A	125
XH17808J	XH18574A	125
XH14872Z	XH21942X	125
XH12193B	XH17476Z	126
XH25603X	XH17476Z	126
XH14653V	XH18908N	126
XH12193B	XH14872Z	126
XH25603X	XH14872Z	126
XH11856D	XH17476Z	127
XH14355F	XH17476Z	127
XH20519A	XH17476Z	127
XH20518P	XH17476Z	127
XH13602H	XH17476Z	127
XH21105F	XH17476Z	127
XH14040T	XH17476Z	127
XH13666N	XH17476Z	127
XH13779L	XH17476Z	127
XH14872Z	XH11856D	127
XH17121C	XH18569V	127
XH17171Z	XH18569V	127
XH14872Z	XH14355F	127
XH14872Z	XH20519A	127
XH14872Z	XH20518P	127
XH16247Q	XH12060Z	127
XH14872Z	XH13602H	127
XH18574A	XH17121C	127
XH14872Z	XH21105F	127
XH14872Z	XH14040T	127
XH11979M	XH16247Q	127
XH14872Z	XH13666N	127
XH17171Z	XH18574A	127
XH14872Z	XH13779L	127
XH22819M	XH20546H	127
XH20496G	XH17476Z	128
XH12065W	XH17476Z	128
XH15522R	XH17476Z	128
XH15839P	XH17476Z	128
XH11993E	XH17476Z	128
XH14872Z	XH20496G	128
XH24030D	XH18569V	128
XH18339A	XH18569V	128
XH14872Z	XH12065W	128
XH14872Z	XH15522R	128
XH18574A	XH24030D	128
XH18339A	XH18574A	128
XH14872Z	XH15839P	128
XH14872Z	XH14421Y	128
XH11993E	XH14872Z	128
XH14501G	XH17476Z	129
XH24576Q	XH17476Z	129
XH14421Y	XH17476Z	129
XH15611P	XH17476Z	129
XH18074N	XH17476Z	129
XH20478Y	XH17476Z	129
XH14872Z	XH14501G	129
XH14872Z	XH24576Q	129
XH15611P	XH14872Z	129
XH18074N	XH14872Z	129
XH20478Y	XH14872Z	129
XH14446P	XH17476Z	130
XH25928F	XH18569V	130
XH22819M	XH23078Y	130
XH22819M	XH24056G	130
XH22819M	XH22659L	130
XH14872Z	XH14446P	130
XH22819M	XH23707C	130
XH25928F	XH18574A	130
XH22819M	XH25862Z	130
XH22819M	XH23236C	130
XH22819M	XH24813J	130
XH12609D	XH20546H	130
XH22819M	XH22688M	130
XH16093K	XH17476Z	131
XH16094M	XH17476Z	131
XH11896T	XH18569V	131
XH17945E	XH18569V	131
XH17884G	XH15625V	131
XH14872Z	XH16093K	131
XH14872Z	XH16094M	131
XH11896T	XH18574A	131
XH17945E	XH18574A	131
XH22819M	XH22689J	131
XH17476Z	XH18315E	132
XH14872Z	XH18315E	132
XH17808J	XH17476Z	132
XH14725X	XH18569V	132
XH14653V	XH16247Q	132
XH18574A	XH14725X	132
XH14872Z	XH17808J	132
XH22756K	XH22819M	132
XH12609D	XH23078Y	133
XH12609D	XH24056G	133
XH12609D	XH22659L	133
XH12609D	XH23707C	133
XH12609D	XH25862Z	133
XH12609D	XH23236C	133
XH12609D	XH24813J	133
XH12609D	XH22688M	133
XH12350D	XH22819M	133
XH17121C	XH17476Z	134
XH17171Z	XH17476Z	134
XH14872Z	XH17121C	134
XH14872Z	XH24030D	134
XH17171Z	XH14872Z	134
XH12609D	XH22689J	134
XH24030D	XH17476Z	135
XH18339A	XH17476Z	135
XH16159S	XH12060Z	135
XH14013B	XH15625V	135
XH11979M	XH16159S	135
XH14872Z	XH18339A	135
XH22756K	XH12609D	135
XH16351T	XH20362W	136
XH21942X	XH15625V	136
XH12609D	XH12350D	136
XH25928F	XH17476Z	137
XH22819M	XH12824Y	137
XH12193B	XH15625V	137
XH25603X	XH15625V	137
XH25928F	XH14872Z	137
XH11896T	XH17476Z	138
XH17945E	XH17476Z	138
XH15625V	XH11856D	138
XH15625V	XH14355F	138
XH15625V	XH20519A	138
XH15625V	XH20518P	138
XH15625V	XH13602H	138
XH11753S	XH20362W	138
XH15625V	XH21105F	138
XH14040T	XH15625V	138
XH13666N	XH15625V	138
XH13779L	XH15625V	138
XH14872Z	XH11896T	138
XH17945E	XH14872Z	138
XH14725X	XH17476Z	139
XH15625V	XH20496G	139
XH25412Q	XH18569V	139
XH15625V	XH12065W	139
XH15522R	XH15625V	139
XH15839P	XH15625V	139
XH11993E	XH15625V	139
XH14872Z	XH14725X	139
XH25412Q	XH18574A	139
XH15625V	XH14501G	140
XH12609D	XH12824Y	140
XH24576Q	XH15625V	140
XH14421Y	XH15625V	140
XH15611P	XH15625V	140
XH18074N	XH15625V	140
XH20478Y	XH15625V	140
XH14653V	XH16159S	140
XH26563A	XH20362W	141
XH12059K	XH20362W	141
XH11963F	XH20362W	141
XH14446P	XH15625V	141
XH16351T	XH20546H	141
XH11868D	XH20362W	142
XH16093K	XH15625V	142
XH16094M	XH15625V	142
XH15625V	XH18315E	143
XH17808J	XH15625V	143
XH20546H	XH11753S	143
XH16351T	XH23078Y	144
XH16351T	XH24056G	144
XH16351T	XH22659L	144
XH16351T	XH23707C	144
XH16351T	XH25862Z	144
XH16351T	XH23236C	144
XH16351T	XH24813J	144
XH22688M	XH16351T	144
XH15625V	XH17121C	145
XH17171Z	XH15625V	145
XH22689J	XH16351T	145
XH25412Q	XH17476Z	146
XH11753S	XH23078Y	146
XH11753S	XH24056G	146
XH20546H	XH26563A	146
XH24030D	XH15625V	146
XH18339A	XH15625V	146
XH11753S	XH22659L	146
XH11753S	XH23707C	146
XH11753S	XH25862Z	146
XH14872Z	XH25412Q	146
XH23236C	XH11753S	146
XH24813J	XH11753S	146
XH22688M	XH11753S	146
XH12059K	XH20546H	146
XH11963F	XH20546H	146
XH22756K	XH16351T	146
XH22689J	XH11753S	147
XH20546H	XH11868D	147
XH12350D	XH16351T	147
XH25928F	XH15625V	148
XH22756K	XH11753S	148
XH26563A	XH23078Y	149
XH12059K	XH23078Y	149
XH11963F	XH23078Y	149
XH26563A	XH24056G	149
XH12059K	XH24056G	149
XH11963F	XH24056G	149
XH22659L	XH26563A	149
XH23707C	XH26563A	149
XH25862Z	XH26563A	149
XH23236C	XH26563A	149
XH24813J	XH26563A	149
XH22688M	XH26563A	149
XH11896T	XH15625V	149
XH17945E	XH15625V	149
XH12059K	XH22659L	149
XH11963F	XH22659L	149
XH12059K	XH23707C	149
XH11963F	XH23707C	149
XH12059K	XH25862Z	149
XH11963F	XH25862Z	149
XH12350D	XH11753S	149
XH12059K	XH23236C	149
XH11963F	XH23236C	149
XH12059K	XH24813J	149
XH11963F	XH24813J	149
XH22688M	XH12059K	149
XH11963F	XH22688M	149
XH11868D	XH23078Y	150
XH11868D	XH24056G	150
XH22689J	XH26563A	150
XH14725X	XH15625V	150
XH11868D	XH22659L	150
XH11868D	XH23707C	150
XH11868D	XH25862Z	150
XH11868D	XH23236C	150
XH11868D	XH24813J	150
XH22688M	XH11868D	150
XH21974J	XH18778Q	150
XH22689J	XH12059K	150
XH11963F	XH22689J	150
XH22756K	XH26563A	151
XH16351T	XH12824Y	151
XH22689J	XH11868D	151
XH22756K	XH12059K	151
XH24240B	XH21974J	151
XH11963F	XH22756K	151
XH12350D	XH26563A	152
XH22756K	XH11868D	152
XH12350D	XH12059K	152
XH11963F	XH12350D	152
XH11753S	XH12824Y	153
XH12350D	XH11868D	153
XH21658J	XH18778Q	154
XH22819M	XH17837K	155
XH24240B	XH21658J	155
XH12824Y	XH26563A	156
XH12059K	XH12824Y	156
XH11963F	XH12824Y	156
XH11868D	XH12824Y	157
XH15379N	XH23461T	157
XH25412Q	XH15625V	157
XH12609D	XH17837K	158
XH18778Q	XH18795X	160
XH18778Q	XH24274V	160
XH24240B	XH18795X	161
XH24240B	XH24274V	161
XH21974J	XH18093D	167
XH16351T	XH17837K	169
XH21658J	XH18093D	171
XH11753S	XH17837K	171
XH26563A	XH17837K	174
XH12059K	XH17837K	174
XH11963F	XH17837K	174
XH17582K	XH12849W	174
XH11868D	XH17837K	175
XH18795X	XH18093D	177
XH24274V	XH18093D	177
XH18944R	XH17884G	188
XH18944R	XH14013B	192
sakai	XH21942X	193
XH18944R	XH21942X	193
XH18944R	XH12193B	194
XH18944R	XH25603X	194
sakai	XH11856D	195
XH18944R	XH11856D	195
sakai	XH14355F	195
XH18944R	XH14355F	195
sakai	XH20519A	195
XH18944R	XH20519A	195
sakai	XH20518P	195
XH18944R	XH20518P	195
sakai	XH13602H	195
XH18944R	XH13602H	195
sakai	XH21105F	195
XH18944R	XH21105F	195
sakai	XH14040T	195
XH18944R	XH14040T	195
sakai	XH13666N	195
XH18944R	XH13666N	195
XH18944R	XH13779L	195
sakai	XH20496G	196
XH18944R	XH20496G	196
sakai	XH12065W	196
XH18944R	XH12065W	196
sakai	XH15522R	196
XH18944R	XH15522R	196
sakai	XH15839P	196
XH18944R	XH15839P	196
XH18944R	XH11993E	196
sakai	XH14501G	197
XH18944R	XH14501G	197
sakai	XH24576Q	197
XH18944R	XH24576Q	197
XH18944R	XH14421Y	197
XH18944R	XH15611P	197
XH18944R	XH18074N	197
XH18944R	XH20478Y	197
sakai	XH14446P	198
XH18944R	XH14446P	198
sakai	XH16093K	199
XH18944R	XH16093K	199
sakai	XH16094M	199
XH18944R	XH16094M	199
sakai	XH18315E	200
XH18944R	XH18315E	200
XH18944R	XH17808J	200
sakai	XH17121C	202
XH18944R	XH17121C	202
XH18944R	XH17171Z	202
sakai	XH24030D	203
XH18944R	XH24030D	203
XH18944R	XH18339A	203
XH18908N	XH23606J	204
XH23606J	XH12060Z	205
XH11979M	XH23606J	205
XH18944R	XH25928F	205
XH18944R	XH11896T	206
XH18944R	XH17945E	206
sakai	XH14725X	207
XH18944R	XH14725X	207
XH12104P	XH17884G	207
XH23606J	XH16247Q	210
XH14653V	XH23606J	210
sakai	XH18569V	211
XH18944R	XH18569V	211
sakai	XH18574A	211
XH18944R	XH18574A	211
XH14013B	XH12104P	211
XH12104P	XH21942X	212
XH12193B	XH12104P	213
XH25603X	XH12104P	213
XH12104P	XH11856D	214
XH12104P	XH14355F	214
XH12104P	XH20519A	214
XH12104P	XH20518P	214
XH12104P	XH13602H	214
XH12104P	XH21105F	214
XH12104P	XH14040T	214
XH12104P	XH13666N	214
XH12104P	XH13779L	214
XH18944R	XH25412Q	214
XH12104P	XH20496G	215
XH12104P	XH12065W	215
XH12104P	XH15522R	215
XH12104P	XH15839P	215
XH11993E	XH12104P	215
XH12104P	XH14501G	216
XH12104P	XH24576Q	216
XH14421Y	XH12104P	216
XH15611P	XH12104P	216
XH18074N	XH12104P	216
XH20478Y	XH12104P	216
XH12104P	XH14446P	217
sakai	XH17476Z	218
XH18944R	XH17476Z	218
XH12104P	XH16093K	218
XH12104P	XH16094M	218
XH16159S	XH23606J	218
XH18944R	XH14872Z	218
XH12104P	XH18315E	219
XH12104P	XH17808J	219
XH12104P	XH17121C	221
XH17171Z	XH12104P	221
XH12104P	XH24030D	222
XH18339A	XH12104P	222
XH25928F	XH12104P	224
XH12104P	XH11896T	225
XH17945E	XH12104P	225
XH18944R	XH12104P	225
XH12104P	XH14725X	226
sakai	XH15625V	229
XH18944R	XH15625V	229
XH12104P	XH18569V	230
XH12104P	XH18574A	230
XH12104P	XH25412Q	233
XH18778Q	XH17884G	234
XH24240B	XH17884G	235
XH12104P	XH17476Z	237
XH14872Z	XH12104P	237
sakai	XH12849W	238
XH18778Q	XH14013B	238
XH18778Q	XH21942X	239
XH24240B	XH14013B	239
XH17884G	XH12849W	240
XH15379N	XH22980K	240
XH24240B	XH21942X	240
XH12193B	XH18778Q	240
XH25603X	XH18778Q	240
XH18778Q	XH11856D	241
XH18778Q	XH14355F	241
XH18778Q	XH20519A	241
XH18778Q	XH20518P	241
XH18778Q	XH13602H	241
XH18778Q	XH21105F	241
XH18778Q	XH14040T	241
XH18778Q	XH13666N	241
XH18778Q	XH13779L	241
XH24240B	XH12193B	241
XH24240B	XH25603X	241
XH18778Q	XH20496G	242
XH24240B	XH11856D	242
XH24240B	XH14355F	242
XH24240B	XH20519A	242
XH24240B	XH20518P	242
XH18778Q	XH12065W	242
XH24240B	XH13602H	242
XH24240B	XH21105F	242
XH18778Q	XH15522R	242
XH24240B	XH14040T	242
XH24240B	XH13666N	242
XH18778Q	XH15839P	242
XH24240B	XH13779L	242
XH11993E	XH18778Q	242
XH24240B	XH20496G	243
XH24240B	XH12065W	243
XH18778Q	XH14501G	243
XH18778Q	XH24576Q	243
XH24240B	XH15522R	243
XH24240B	XH15839P	243
XH18778Q	XH14421Y	243
XH15611P	XH18778Q	243
XH18074N	XH18778Q	243
XH20478Y	XH18778Q	243
XH24240B	XH11993E	243
XH16734G	XH14850N	243
XH24240B	XH14501G	244
XH24240B	XH24576Q	244
XH14013B	XH12849W	244
XH18778Q	XH12849W	244
XH18778Q	XH14446P	244
XH24240B	XH14421Y	244
XH24240B	XH15611P	244
XH24240B	XH18074N	244
XH24240B	XH20478Y	244
XH15521V	XH14850N	244
XH15449Q	XH14850N	244
XH18778Q	XH16093K	245
XH18778Q	XH16094M	245
XH21942X	XH12849W	245
XH24240B	XH12849W	245
XH24240B	XH14446P	245
XH18778Q	XH18315E	246
XH24240B	XH16093K	246
XH24240B	XH16094M	246
XH12193B	XH12849W	246
XH25603X	XH12849W	246
XH18778Q	XH17808J	246
XH24240B	XH18315E	247
XH12849W	XH11856D	247
XH12849W	XH14355F	247
XH12849W	XH20519A	247
XH12849W	XH20518P	247
XH12849W	XH13602H	247
XH12849W	XH21105F	247
XH12849W	XH14040T	247
XH13666N	XH12849W	247
XH13779L	XH12849W	247
XH24240B	XH17808J	247
XH12849W	XH20496G	248
XH12849W	XH12065W	248
XH18778Q	XH17121C	248
XH12104P	XH15625V	248
XH12849W	XH15522R	248
XH15839P	XH12849W	248
XH11993E	XH12849W	248
XH17171Z	XH18778Q	248
XH18344N	XH14850N	248
sakai	XH18093D	249
XH12849W	XH14501G	249
XH24240B	XH17121C	249
XH12849W	XH24576Q	249
XH14421Y	XH12849W	249
XH15611P	XH12849W	249
XH18074N	XH12849W	249
XH20478Y	XH12849W	249
XH18778Q	XH24030D	249
XH18778Q	XH18339A	249
XH24240B	XH17171Z	249
XH15379N	XH19260K	250
XH14446P	XH12849W	250
XH24240B	XH24030D	250
XH24240B	XH18339A	250
XH17884G	XH18093D	251
XH22980K	XH23461T	251
XH12849W	XH16093K	251
XH12849W	XH16094M	251
XH25928F	XH18778Q	251
XH12849W	XH18315E	252
XH17808J	XH12849W	252
XH18778Q	XH11896T	252
XH17945E	XH18778Q	252
XH24240B	XH25928F	252
XH18778Q	XH14725X	253
XH24240B	XH11896T	253
XH22433Y	XH16734G	253
XH24240B	XH17945E	253
XH12849W	XH17121C	254
XH22433Y	XH15521V	254
XH17171Z	XH12849W	254
XH24240B	XH14725X	254
XH15449Q	XH22433Y	254
XH14013B	XH18093D	255
XH24030D	XH12849W	255
XH18339A	XH12849W	255
XH21942X	XH18093D	256
XH22980K	XH19260K	256
XH12193B	XH18093D	257
XH25603X	XH18093D	257
XH18778Q	XH18569V	257
XH22980K	XH14120C	257
XH25928F	XH12849W	257
XH18778Q	XH18574A	257
XH11856D	XH18093D	258
XH14355F	XH18093D	258
XH20519A	XH18093D	258
XH20518P	XH18093D	258
XH13602H	XH18093D	258
XH21105F	XH18093D	258
XH14040T	XH18093D	258
XH13666N	XH18093D	258
XH13779L	XH18093D	258
XH24240B	XH18569V	258
XH11896T	XH12849W	258
XH17945E	XH12849W	258
XH22433Y	XH18344N	258
XH24240B	XH18574A	258
XH17582K	XH17884G	258
XH20496G	XH18093D	259
XH12065W	XH18093D	259
XH15522R	XH18093D	259
XH15839P	XH18093D	259
XH11993E	XH18093D	259
XH14725X	XH12849W	259
XH14501G	XH18093D	260
XH24576Q	XH18093D	260
XH14421Y	XH18093D	260
XH15611P	XH18093D	260
XH18074N	XH18093D	260
XH20478Y	XH18093D	260
XH18778Q	XH25412Q	260
XH12849W	XH18093D	261
XH14446P	XH18093D	261
XH15379N	XH14120C	261
XH24240B	XH25412Q	261
XH16093K	XH18093D	262
XH16094M	XH18093D	262
XH17582K	XH14013B	262
XH17582K	XH18778Q	262
XH18093D	XH18315E	263
XH17808J	XH18093D	263
XH23461T	XH19260K	263
XH12849W	XH18569V	263
XH18574A	XH12849W	263
XH17582K	XH21942X	263
XH17582K	XH24240B	263
XH18778Q	XH17476Z	264
XH18778Q	XH14872Z	264
XH17582K	XH12193B	264
XH17582K	XH25603X	264
XH17121C	XH18093D	265
XH17171Z	XH18093D	265
XH24240B	XH17476Z	265
XH17582K	XH11856D	265
XH17582K	XH14355F	265
XH17582K	XH20519A	265
XH17582K	XH20518P	265
XH17582K	XH13602H	265
XH17582K	XH21105F	265
XH17582K	XH14040T	265
XH17582K	XH13666N	265
XH17582K	XH13779L	265
XH24240B	XH14872Z	265
XH24030D	XH18093D	266
XH18339A	XH18093D	266
XH17582K	XH20496G	266
XH17582K	XH12065W	266
XH17582K	XH15522R	266
XH25412Q	XH12849W	266
XH17582K	XH15839P	266
XH17582K	XH11993E	266
XH17582K	XH14501G	267
XH17582K	XH24576Q	267
XH17582K	XH14421Y	267
XH17582K	XH15611P	267
XH17582K	XH18074N	267
XH17582K	XH20478Y	267
XH25928F	XH18093D	268
XH17582K	XH14446P	268
XH11896T	XH18093D	269
XH17945E	XH18093D	269
XH17582K	XH16093K	269
XH17582K	XH16094M	269
XH17582K	XH18315E	270
XH14725X	XH18093D	270
XH12849W	XH17476Z	270
XH14872Z	XH12849W	270
XH17582K	XH17808J	270
XH14120C	XH23461T	272
XH17582K	XH17121C	272
XH21974J	XH17884G	272
XH17582K	XH17171Z	272
XH17582K	XH24030D	273
XH17582K	XH18339A	273
XH18569V	XH18093D	274
XH18574A	XH18093D	274
XH18778Q	XH15625V	275
XH17582K	XH25928F	275
XH24240B	XH15625V	276
XH17582K	XH11896T	276
XH21658J	XH17884G	276
XH21974J	XH14013B	276
XH18944R	XH18778Q	276
XH17582K	XH17945E	276
XH25412Q	XH18093D	277
XH17582K	XH14725X	277
XH21974J	XH21942X	277
XH24240B	XH18944R	277
XH21974J	XH12193B	278
XH21974J	XH25603X	278
XH17582K	XH18093D	279
XH14120C	XH19260K	279
XH21974J	XH11856D	279
XH21974J	XH14355F	279
XH21974J	XH20519A	279
XH21974J	XH20518P	279
XH21974J	XH13602H	279
XH21974J	XH21105F	279
XH21974J	XH14040T	279
XH21974J	XH13666N	279
XH21974J	XH13779L	279
sakai	XH18795X	280
XH21974J	XH20496G	280
XH21974J	XH12065W	280
sakai	XH24274V	280
XH21974J	XH15522R	280
XH21974J	XH15839P	280
XH21658J	XH14013B	280
XH11993E	XH21974J	280
XH17476Z	XH18093D	281
XH14872Z	XH18093D	281
XH17582K	XH18569V	281
XH21974J	XH14501G	281
XH12849W	XH15625V	281
XH21974J	XH24576Q	281
XH17582K	XH18574A	281
XH21658J	XH21942X	281
XH21974J	XH14421Y	281
XH21974J	XH15611P	281
XH21974J	XH18074N	281
XH20478Y	XH21974J	281
XH17884G	XH18795X	282
XH17884G	XH24274V	282
XH21974J	XH12849W	282
XH21974J	XH14446P	282
XH21658J	XH12193B	282
XH21658J	XH25603X	282
XH18908N	XH11785R	283
XH21658J	XH11856D	283
XH21658J	XH14355F	283
XH21658J	XH20519A	283
XH21658J	XH20518P	283
XH21658J	XH13602H	283
XH21658J	XH21105F	283
XH21974J	XH16093K	283
XH21974J	XH16094M	283
XH21658J	XH14040T	283
XH21658J	XH13666N	283
XH21658J	XH13779L	283
XH21974J	XH18315E	284
XH12060Z	XH11785R	284
XH11979M	XH11785R	284
XH21658J	XH20496G	284
XH21658J	XH12065W	284
XH21658J	XH15522R	284
XH18944R	XH12849W	284
XH21658J	XH15839P	284
XH21974J	XH17808J	284
XH17582K	XH25412Q	284
XH11993E	XH21658J	284
XH21658J	XH14501G	285
XH21658J	XH24576Q	285
XH21658J	XH14421Y	285
XH21658J	XH15611P	285
XH21658J	XH18074N	285
XH20478Y	XH21658J	285
XH14013B	XH18795X	286
XH21974J	XH17121C	286
XH14013B	XH24274V	286
XH21658J	XH12849W	286
XH21658J	XH14446P	286
XH17171Z	XH21974J	286
XH21942X	XH18795X	287
XH21942X	XH24274V	287
XH21658J	XH16093K	287
XH21658J	XH16094M	287
XH21974J	XH24030D	287
XH21974J	XH18339A	287
XH21658J	XH18315E	288
XH17582K	XH17476Z	288
XH12193B	XH18795X	288
XH25603X	XH18795X	288
XH12193B	XH24274V	288
XH25603X	XH24274V	288
XH21658J	XH17808J	288
XH17582K	XH14872Z	288
XH16247Q	XH11785R	289
XH14653V	XH11785R	289
XH11856D	XH18795X	289
XH14355F	XH18795X	289
XH20519A	XH18795X	289
XH20518P	XH18795X	289
XH13602H	XH18795X	289
XH21105F	XH18795X	289
XH14040T	XH18795X	289
XH13666N	XH18795X	289
XH13779L	XH18795X	289
XH24274V	XH11856D	289
XH24274V	XH14355F	289
XH24274V	XH20519A	289
XH24274V	XH20518P	289
XH24274V	XH13602H	289
XH24274V	XH21105F	289
XH14040T	XH24274V	289
XH13666N	XH24274V	289
XH13779L	XH24274V	289
XH21974J	XH25928F	289
XH20496G	XH18795X	290
XH12065W	XH18795X	290
XH15522R	XH18795X	290
XH15839P	XH18795X	290
XH11993E	XH18795X	290
XH24274V	XH20496G	290
XH24274V	XH12065W	290
XH21658J	XH17121C	290
XH15522R	XH24274V	290
XH15839P	XH24274V	290
XH11993E	XH24274V	290
XH21974J	XH11896T	290
XH21974J	XH17945E	290
XH17171Z	XH21658J	290
XH14501G	XH18795X	291
XH24576Q	XH18795X	291
XH14421Y	XH18795X	291
XH15611P	XH18795X	291
XH18074N	XH18795X	291
XH20478Y	XH18795X	291
XH24274V	XH14501G	291
XH24576Q	XH24274V	291
XH14421Y	XH24274V	291
XH15611P	XH24274V	291
XH18074N	XH24274V	291
XH20478Y	XH24274V	291
XH21658J	XH24030D	291
XH21974J	XH14725X	291
XH21658J	XH18339A	291
XH15625V	XH18093D	292
XH12849W	XH18795X	292
XH14446P	XH18795X	292
XH12849W	XH24274V	292
XH14446P	XH24274V	292
XH18944R	XH18093D	293
XH16093K	XH18795X	293
XH16094M	XH18795X	293
XH16093K	XH24274V	293
XH16094M	XH24274V	293
XH21658J	XH25928F	293
XH18795X	XH18315E	294
XH24274V	XH18315E	294
XH17808J	XH18795X	294
XH17808J	XH24274V	294
XH21658J	XH11896T	294
XH21658J	XH17945E	294
XH21974J	XH18569V	295
XH21658J	XH14725X	295
XH21974J	XH18574A	295
XH17121C	XH18795X	296
XH18339A	XH18795X	296
XH17171Z	XH18795X	296
XH24274V	XH17121C	296
XH18339A	XH24274V	296
XH17171Z	XH24274V	296
XH16159S	XH11785R	297
XH24030D	XH18795X	297
XH24030D	XH24274V	297
XH18778Q	XH12104P	297
XH21974J	XH25412Q	298
XH24240B	XH12104P	298
XH25928F	XH18795X	299
XH21658J	XH18569V	299
XH17582K	XH15625V	299
XH25928F	XH24274V	299
XH21658J	XH18574A	299
XH11896T	XH18795X	300
XH17945E	XH18795X	300
XH11896T	XH24274V	300
XH17945E	XH24274V	300
XH17582K	XH21974J	300
XH14725X	XH18795X	301
XH14725X	XH24274V	301
XH14716B	XH17884G	301
XH21974J	XH17476Z	302
XH21658J	XH25412Q	302
XH21974J	XH14872Z	302
XH17582K	XH18944R	302
XH12104P	XH12849W	303
XH17582K	XH21658J	304
XH18569V	XH18795X	305
XH18574A	XH18795X	305
XH24274V	XH18569V	305
XH18574A	XH24274V	305
XH14716B	XH14013B	305
XH21658J	XH17476Z	306
XH14716B	XH21942X	306
XH21658J	XH14872Z	306
sakai	XH20362W	307
XH12193B	XH14716B	307
XH25603X	XH14716B	307
XH25412Q	XH18795X	308
XH14716B	XH11856D	308
XH14716B	XH14355F	308
XH14716B	XH20519A	308
XH14716B	XH20518P	308
XH14716B	XH13602H	308
XH14716B	XH21105F	308
XH25412Q	XH24274V	308
sakai	XH15521V	308
XH14716B	XH14040T	308
XH14716B	XH13666N	308
XH14716B	XH13779L	308
XH14716B	XH20496G	309
XH14716B	XH12065W	309
XH14716B	XH15522R	309
XH14716B	XH15839P	309
XH11993E	XH14716B	309
XH17582K	XH18795X	310
XH14716B	XH14501G	310
XH17582K	XH24274V	310
XH14716B	XH24576Q	310
XH14716B	XH14421Y	310
XH14716B	XH15611P	310
XH18074N	XH14716B	310
XH20478Y	XH14716B	310
XH14716B	XH14446P	311
XH18795X	XH17476Z	312
XH24274V	XH17476Z	312
XH14872Z	XH18795X	312
XH14872Z	XH24274V	312
XH14716B	XH16093K	312
XH14716B	XH16094M	312
sakai	XH18344N	312
XH14716B	XH18315E	313
XH17884G	XH20362W	313
XH21974J	XH15625V	313
XH14716B	XH17808J	313
XH16734G	XH17884G	313
XH12104P	XH18093D	314
XH17884G	XH15521V	314
XH15449Q	XH17884G	314
XH18944R	XH21974J	314
sakai	XH23078Y	315
sakai	XH24056G	315
XH14716B	XH17121C	315
sakai	XH22659L	315
sakai	XH23707C	315
XH22819M	XH17884G	315
XH17171Z	XH14716B	315
XH14716B	XH24030D	316
XH14716B	XH18339A	316
XH14013B	XH20362W	317
XH21658J	XH15625V	317
XH14013B	XH16734G	317
XH21942X	XH20362W	318
XH14013B	XH15521V	318
XH17884G	XH18344N	318
XH16734G	XH21942X	318
XH20546H	XH17884G	318
XH12609D	XH17884G	318
XH15449Q	XH14013B	318
XH25928F	XH14716B	318
XH18944R	XH21658J	318
XH23606J	XH11785R	319
XH12193B	XH20362W	319
XH25603X	XH20362W	319
XH21942X	XH15521V	319
XH15449Q	XH21942X	319
XH14716B	XH11896T	319
XH12193B	XH16734G	319
XH25603X	XH16734G	319
XH22819M	XH14013B	319
XH17945E	XH14716B	319
XH20362W	XH11856D	320
XH16734G	XH11856D	320
XH20362W	XH14355F	320
XH16734G	XH14355F	320
XH20362W	XH20519A	320
XH16734G	XH20519A	320
XH20362W	XH20518P	320
XH16734G	XH20518P	320
XH20362W	XH13602H	320
XH16734G	XH13602H	320
XH21105F	XH20362W	320
XH14040T	XH20362W	320
XH13666N	XH20362W	320
XH13779L	XH20362W	320
XH16734G	XH21105F	320
XH12193B	XH15521V	320
XH25603X	XH15521V	320
XH16734G	XH14040T	320
XH14716B	XH14725X	320
XH16734G	XH13666N	320
XH22819M	XH21942X	320
XH16734G	XH13779L	320
XH15449Q	XH12193B	320
XH15449Q	XH25603X	320
XH20362W	XH20496G	321
XH16734G	XH20496G	321
XH15521V	XH11856D	321
XH15449Q	XH11856D	321
XH17884G	XH23078Y	321
XH15521V	XH14355F	321
XH15449Q	XH14355F	321
XH15521V	XH20519A	321
XH15449Q	XH20519A	321
XH15521V	XH20518P	321
XH15449Q	XH20518P	321
XH17884G	XH24056G	321
XH20362W	XH12065W	321
XH16734G	XH12065W	321
XH15521V	XH13602H	321
XH15449Q	XH13602H	321
XH15522R	XH20362W	321
XH15839P	XH20362W	321
XH11993E	XH20362W	321
XH15521V	XH21105F	321
XH15449Q	XH21105F	321
XH14040T	XH15521V	321
XH13666N	XH15521V	321
XH13779L	XH15521V	321
XH16734G	XH15522R	321
XH15449Q	XH14040T	321
XH17884G	XH22659L	321
XH17884G	XH23707C	321
XH15449Q	XH13666N	321
XH16734G	XH15839P	321
XH15449Q	XH13779L	321
XH17884G	XH25862Z	321
XH23236C	XH17884G	321
XH24813J	XH17884G	321
XH22688M	XH17884G	321
XH11993E	XH16734G	321
XH17582K	XH12104P	321
XH22819M	XH12193B	321
XH25603X	XH22819M	321
XH15521V	XH20496G	322
XH15449Q	XH20496G	322
XH22819M	XH11856D	322
XH22819M	XH14355F	322
XH22819M	XH20519A	322
XH22819M	XH20518P	322
XH15521V	XH12065W	322
XH15449Q	XH12065W	322
XH22819M	XH13602H	322
XH20362W	XH14501G	322
XH16734G	XH14501G	322
XH24576Q	XH20362W	322
XH14421Y	XH20362W	322
XH15611P	XH20362W	322
XH18074N	XH20362W	322
XH20478Y	XH20362W	322
sakai	XH12824Y	322
XH22819M	XH21105F	322
XH16734G	XH24576Q	322
XH15522R	XH15521V	322
XH15839P	XH15521V	322
XH11993E	XH15521V	322
XH15449Q	XH15522R	322
XH22819M	XH14040T	322
XH14013B	XH18344N	322
XH22819M	XH13666N	322
XH15449Q	XH15839P	322
XH22819M	XH13779L	322
XH22689J	XH17884G	322
XH14421Y	XH16734G	322
XH15611P	XH16734G	322
XH18074N	XH16734G	322
XH20478Y	XH16734G	322
XH20546H	XH14013B	322
XH12609D	XH14013B	322
XH11993E	XH15449Q	322
XH15625V	XH18795X	323
XH22819M	XH20496G	323
XH22819M	XH12065W	323
XH15521V	XH14501G	323
XH15449Q	XH14501G	323
XH14446P	XH20362W	323
XH24274V	XH15625V	323
XH15521V	XH24576Q	323
XH15449Q	XH24576Q	323
XH14421Y	XH15521V	323
XH15611P	XH15521V	323
XH18074N	XH15521V	323
XH20478Y	XH15521V	323
XH22819M	XH15522R	323
XH16734G	XH14446P	323
XH21942X	XH18344N	323
XH22819M	XH15839P	323
XH20546H	XH21942X	323
XH12609D	XH21942X	323
[truncated: 3,308 more rows]
